# Supplementary material for: Disentangling comorbidity in chronic pain: A study in primary health care settings from India
Source: PLoS One. 2020 Nov 30;15(11):e0242865. doi: 10.1371/journal.pone.0242865 (PMC7703899; doi:10.1371/journal.pone.0242865)
Supplement: S1 Data — (XLSX) [file pone.0242865.s001.xlsx]

## Sheet: Data_Ref
srlno	PHC_No	Pain6mnth_code	Age2	Sex3	Edumod	FamstrMod	HT	DM	Epilep	TB	Dermat	Asthma	RA	others	Alchazuse	Tobdepend	DepressionAll	AnxietyAll
3278	44	0	36	1	1	2	0	0	0	0	0	0	0	0	1	1	0	1
3857	29	1	58	2	1	2	1	1	0	0	0	0	1	1	0	0	1	1
3307	44	1	59	2	1	2	1	1	0	0	0	1	0	0	0	0	1	1
3896	29	1	48	2	1	2	1	0	0	0	0	0	0	1	0	0	1	1
3319	44	0	59	2	1	1	0	0	0	0	0	0	0	1	0	0	1	1
5717	19	1	42	2	1	2	0	0	0	0	0	0	1	0	0	0	1	1
3264	44	1	51	2	1	2	1	1	0	0	0	1	0	1	0	0	1	1
5627	25	1	57	1	2	2	1	1	0	0	0	0	0	1	1	1	1	0
3844	29	0	45	2	1	1	1	1	0	0	0	0	1	0	0	0	1	1
3317	44	1	47	2	1	2	0	0	0	0	0	1	1	0	0	0	1	1
3870	29	0	45	2	1	2	0	1	0	0	0	0	1	0	0	0	1	1
2840	26	1	46	2	1	2	1	1	0	0	0	0	0	0	0	0	1	1
5920	54	0	39	1	1	2	1	1	0	0	0	0	0	0	0	1	1	1
3468	62	1	47	2	2	2	1	1	0	0	0	0	0	0	0	0	0	1
5327	8	1	45	1	1	2	0	0	0	0	0	0	0	1	1	1	0	1
1413	12	1	54	2	1	1	0	0	0	0	0	0	0	1	0	0	1	1
474	9	0	52	1	1	1	1	0	0	0	0	0	0	0	1	1	0	1
3274	44	0	41	2	1	2	0	0	0	0	0	0	1	0	0	0	1	1
3311	44	0	53	2	1	2	1	0	0	0	0	0	0	0	0	0	1	1
3331	44	0	58	1	2	2	0	0	0	0	0	0	0	1	1	0	1	1
3334	44	0	59	2	1	2	0	0	0	0	0	1	0	0	0	0	1	1
6155	68	1	57	2	1	2	0	1	0	0	0	0	0	0	0	1	1	0
3891	29	1	50	2	1	2	0	0	0	0	0	0	0	1	0	0	1	1
6297	57	1	45	2	1	2	0	0	0	0	0	1	0	0	0	0	0	1
3516	62	1	52	2	1	2	1	0	0	0	0	0	0	0	0	0	1	1
742	30	1	46	1	2	2	0	1	0	0	0	0	0	0	1	1	1	0
754	30	1	46	1	2	2	0	0	1	0	0	0	0	0	1	1	0	0
5337	8	0	46	1	1	1	0	0	0	0	0	0	0	0	1	1	0	1
5344	8	1	24	2	1	#NULL!	0	0	0	0	0	0	0	0	0	0	1	1
888	24	0	50	2	1	2	0	0	0	0	0	0	0	0	0	0	1	1
3299	44	1	37	1	2	2	0	0	0	0	0	0	0	0	1	1	1	0
6167	68	0	58	2	1	2	0	0	0	0	0	0	0	0	0	0	1	1
5580	47	1	57	2	1	2	0	0	0	0	0	0	0	0	0	0	1	1
3451	62	0	43	1	1	3	0	0	0	0	0	0	0	0	1	0	1	1
3494	62	1	25	2	1	2	0	0	0	0	0	0	0	0	0	0	1	1
743	30	1	24	2	2	1	0	0	0	0	0	0	0	0	0	1	1	0
747	30	1	24	2	2	2	0	0	0	0	0	0	0	0	0	1	1	0
5215	69	1	38	2	1	2	0	0	0	0	0	0	0	0	0	0	1	1
5218	69	1	53	2	1	2	0	0	0	0	0	0	0	0	0	0	1	1
5229	69	1	37	2	1	2	0	0	0	0	0	0	0	0	0	0	1	1
3327	44	0	56	2	1	2	1	1	0	0	0	0	1	0	0	0	1	0
3536	66	1	55	2	1	3	1	1	0	0	0	0	0	1	0	0	0	1
2850	1	1	55	2	1	3	1	1	0	0	0	0	0	1	0	0	0	1
7104	15	1	49	2	2	2	1	0	0	0	0	1	0	1	0	0	1	1
2541	71	1	55	2	1	2	1	1	0	0	0	0	0	1	0	0	1	1
2778	26	0	49	2	1	3	1	1	0	0	0	0	0	1	0	0	1	1
5138	49	0	49	1	1	2	1	1	0	0	0	0	0	1	1	1	0	0
362	50	1	#NULL!	1	#NULL!	2	1	1	0	0	0	1	0	0	0	1	1	0
1461	12	1	31	2	1	2	1	0	0	0	0	0	0	1	0	0	1	0
354	25	1	#NULL!	1	1	2	1	0	0	0	0	1	0	0	0	0	1	1
404	9	1	47	1	1	2	1	1	0	0	0	0	0	0	0	1	0	1
5606	25	0	48	1	1	2	0	1	0	0	0	0	0	1	1	1	0	0
3270	44	0	44	1	1	2	1	1	0	0	0	0	0	0	1	1	0	0
3287	44	1	55	2	1	2	0	0	0	0	0	0	1	1	0	0	1	0
6159	68	1	59	2	1	2	1	1	0	0	0	0	0	0	0	0	1	1
6168	68	1	42	1	1	2	1	1	0	0	0	0	0	0	0	1	1	0
3816	29	1	45	2	1	2	1	1	0	0	0	0	0	0	0	0	1	1
3848	29	1	41	2	1	2	0	0	0	0	0	0	1	1	0	0	1	0
3851	29	0	53	1	1	2	1	0	0	0	0	0	1	0	0	0	1	1
6748	55	1	53	2	1	1	1	1	0	0	0	0	0	0	0	0	1	1
6758	55	1	34	1	1	1	0	1	0	0	1	0	0	0	1	1	0	0
1911	58	1	48	2	1	2	1	1	0	0	0	0	0	0	0	0	1	0
2479	71	1	50	2	1	2	1	0	0	0	0	0	0	1	0	0	1	1
2489	71	1	36	1	1	2	1	0	0	0	0	0	0	1	0	0	1	1
2534	71	1	55	2	1	2	1	1	0	0	0	0	0	0	0	0	1	1
2754	26	1	49	2	1	2	1	1	0	0	0	0	0	0	0	0	1	1
5518	47	0	51	1	1	2	1	1	0	0	0	0	0	0	0	1	1	0
5522	47	1	41	2	1	2	1	1	0	0	0	0	0	0	0	0	1	1
5569	47	1	58	1	1	2	1	1	0	0	0	0	0	0	0	1	1	0
4625	20	1	50	2	1	2	1	1	0	0	0	0	0	0	0	0	1	1
3507	62	1	57	2	1	3	0	1	0	0	0	0	0	1	0	0	1	1
4454	59	0	48	2	1	2	1	1	0	0	0	0	0	0	0	0	1	1
683	30	0	57	1	2	2	1	1	0	0	0	0	0	0	1	0	1	0
687	30	1	59	2	1	1	1	1	0	0	0	0	0	0	0	0	1	0
714	30	1	51	2	1	1	1	1	0	0	0	0	0	0	0	0	1	1
5235	69	1	55	1	1	2	1	1	0	0	0	0	0	0	0	0	1	1
6206	50	1	46	2	1	3	1	0	0	1	0	0	0	0	0	0	1	1
1610	46	1	48	1	1	2	1	0	0	0	0	0	0	0	1	1	0	0
6451	60	0	46	2	1	1	0	0	0	0	0	0	0	1	0	0	0	1
1418	12	0	21	2	2	2	1	0	0	0	0	0	0	0	0	0	1	1
1420	12	1	49	1	1	2	0	0	0	0	0	1	0	0	1	1	0	0
1485	12	0	41	1	2	2	0	1	0	0	0	0	0	0	1	1	0	0
3787	6	1	50	2	1	2	1	0	0	0	0	0	0	0	0	0	1	1
352	25	1	#NULL!	1	2	2	0	0	0	0	0	0	0	1	1	0	1	0
356	25	1	#NULL!	1	1	2	0	1	0	0	0	0	0	0	1	1	0	0
378	9	0	50	1	1	2	1	0	0	0	0	0	0	0	1	1	0	0
402	9	0	42	1	1	2	0	1	0	0	0	0	0	0	1	1	0	0
468	9	1	53	1	2	1	1	0	0	0	0	0	0	0	1	1	0	0
477	9	1	30	2	2	2	0	1	0	0	0	0	0	0	0	1	0	1
486	9	1	56	1	1	2	0	0	0	1	0	0	0	0	1	1	0	0
5629	25	0	43	1	1	2	0	1	0	0	0	0	0	0	1	1	0	0
5635	25	0	47	1	1	2	0	0	0	0	0	0	0	1	1	1	0	0
5641	25	1	49	1	1	2	0	0	0	0	1	0	0	0	1	1	0	0
2145	56	0	55	1	1	2	0	0	0	0	0	0	0	1	0	1	1	0
3288	44	0	47	2	1	2	0	0	0	0	0	1	0	0	0	0	1	1
3292	44	1	55	2	1	2	0	0	0	0	0	0	0	1	0	0	1	0
3298	44	0	29	1	2	1	0	0	1	0	0	0	0	0	1	1	0	0
3310	44	1	55	2	1	#NULL!	1	0	0	0	0	0	0	0	0	0	0	1
3315	44	1	33	1	1	2	0	0	0	0	0	0	0	1	0	1	1	0
3323	44	0	32	2	2	2	0	0	0	0	0	1	0	0	0	0	1	1
3335	44	0	58	1	2	2	0	0	0	0	0	0	0	1	0	0	1	1
6105	68	0	52	1	1	2	1	0	0	0	0	0	0	0	0	0	0	1
2421	43	1	47	2	1	3	0	0	0	0	0	0	0	1	0	0	1	0
3837	29	0	50	2	1	2	0	0	0	0	0	1	0	0	0	0	1	1
3846	29	1	39	2	1	2	0	0	0	0	0	0	0	1	0	0	0	1
3879	29	1	47	2	1	2	0	0	0	0	0	0	0	1	0	0	1	1
6562	21	1	56	2	1	2	0	0	0	0	0	0	0	1	0	0	1	0
2181	63	1	36	2	1	2	1	0	0	0	0	0	0	0	0	0	0	1
6678	55	1	42	1	1	2	0	1	0	0	0	0	0	0	1	1	0	0
6732	55	1	55	1	1	2	1	0	0	0	0	0	0	0	0	1	1	0
3561	66	1	55	2	1	3	0	0	0	0	0	0	0	1	0	0	1	1
5720	19	0	32	1	1	2	0	0	1	0	0	0	0	0	1	1	0	0
5782	19	0	30	1	1	2	0	0	0	0	0	0	0	1	1	0	1	0
2875	1	1	45	2	1	3	0	0	0	0	0	0	0	1	0	0	1	1
4187	42	1	52	2	1	2	1	0	0	0	0	0	0	0	0	0	1	1
4188	42	1	57	2	#NULL!	2	1	0	0	0	0	0	0	0	0	0	1	1
4960	2	1	38	2	1	3	0	0	0	0	0	0	0	1	0	0	1	1
4970	2	1	58	2	1	2	0	0	0	0	0	0	0	1	0	0	1	1
4995	2	1	46	2	1	2	0	0	0	0	0	0	0	1	0	0	1	1
4330	16	1	24	2	2	2	0	0	0	0	0	0	1	0	0	0	1	1
6296	57	1	49	2	1	2	1	0	0	0	0	0	0	0	0	0	1	1
6309	57	0	41	1	1	1	0	0	0	1	0	0	0	0	1	0	0	1
6314	57	1	55	1	2	2	0	0	0	0	0	0	0	1	0	0	1	1
6316	57	1	40	2	2	2	0	0	0	0	0	0	1	0	0	0	1	1
6330	57	1	48	2	1	2	0	0	0	0	0	0	1	0	0	0	1	1
6338	57	0	50	1	1	2	1	0	0	0	0	0	0	0	1	0	0	1
6339	57	0	44	1	1	2	0	0	0	0	0	1	0	0	1	1	0	0
6345	57	1	58	1	#NULL!	2	0	1	0	0	0	0	0	0	0	0	1	1
6352	57	1	58	2	1	2	0	0	1	0	0	0	0	0	0	0	1	1
6354	57	1	49	2	1	2	0	1	0	0	0	0	0	0	0	0	1	1
6363	57	1	56	2	#NULL!	2	0	1	0	0	0	0	0	0	0	0	1	1
6366	57	1	48	1	1	2	0	0	1	0	0	0	0	0	1	0	1	0
6372	57	0	58	1	1	1	0	1	0	0	0	0	0	0	1	0	1	0
7158	15	1	45	2	1	2	0	0	0	0	0	0	0	1	0	0	1	1
2490	71	1	54	2	1	2	1	0	0	0	0	0	0	0	0	0	1	1
2505	71	1	21	2	2	2	0	0	0	0	0	0	0	1	0	0	1	1
2523	71	1	42	1	1	2	0	0	0	0	0	0	0	1	0	1	1	0
649	61	0	48	1	1	2	0	0	0	0	0	0	0	1	1	1	0	0
5504	47	0	21	2	1	2	0	0	0	0	1	0	0	0	0	0	1	0
5571	47	0	45	1	1	2	0	1	0	0	0	0	0	0	0	0	1	1
5579	47	1	33	2	2	2	1	0	0	0	0	0	0	0	0	0	1	1
5894	54	1	47	1	1	2	0	0	0	0	0	0	0	1	0	1	1	0
6634	52	1	50	2	1	1	0	1	0	0	0	0	0	0	0	0	0	1
5489	10	0	51	2	1	2	0	1	0	0	0	0	0	0	0	0	1	1
328	62	0	#NULL!	2	1	1	1	0	0	0	0	0	0	0	0	0	1	1
3441	62	0	28	2	1	2	1	0	0	0	0	0	0	0	0	0	0	1
3463	62	1	56	2	1	2	0	0	0	0	1	0	0	0	0	0	1	1
3466	62	0	28	2	2	2	0	0	0	0	0	0	0	1	0	0	0	1
3471	62	0	31	2	1	2	0	1	0	0	0	0	0	0	0	0	0	1
3517	62	0	48	1	1	2	0	1	0	0	0	0	0	0	0	0	1	1
4218	13	0	39	1	1	2	0	1	0	0	0	0	0	0	1	1	0	0
4222	13	1	59	1	1	2	0	0	0	0	1	0	0	0	1	1	0	0
1974	14	1	36	2	1	2	0	0	0	0	0	0	1	0	0	0	1	1
1976	14	0	55	1	1	2	0	0	0	1	0	0	0	0	1	1	0	0
677	30	1	58	1	1	2	0	1	0	0	0	0	0	0	1	1	0	0
692	30	0	51	1	2	2	1	0	0	0	0	0	0	0	1	1	0	0
746	30	1	52	1	1	2	0	0	0	1	0	0	0	0	1	1	0	0
748	30	1	53	1	#NULL!	2	0	0	0	1	0	0	0	0	0	1	1	0
1722	51	0	23	1	1	2	1	0	0	0	0	0	0	0	0	0	1	1
1730	51	0	48	1	1	2	0	0	0	0	0	0	0	1	1	0	0	1
6186	50	1	29	1	1	2	0	1	0	0	0	0	0	0	0	1	1	0
342	8	1	#NULL!	1	1	2	0	0	0	0	0	0	0	0	1	1	0	0
1657	46	0	45	1	1	2	0	0	0	0	0	0	0	0	1	1	0	0
5318	8	1	45	1	1	2	0	0	0	0	0	0	0	0	0	1	1	0
5329	8	0	26	1	1	2	0	0	0	0	0	0	0	0	1	1	0	0
5343	8	0	45	1	#NULL!	2	0	0	0	0	0	0	0	0	0	0	1	1
5345	8	1	44	2	1	2	0	0	0	0	0	0	0	0	0	0	0	1
940	24	0	52	1	1	2	0	0	0	0	0	0	0	0	1	1	0	0
1435	12	0	45	1	1	2	0	0	0	0	0	0	0	0	1	1	0	0
1474	12	1	48	2	1	2	0	0	0	0	0	0	0	0	0	0	1	1
323	44	1	#NULL!	2	2	2	0	0	0	0	0	0	0	0	0	0	1	1
2118	56	0	58	1	1	2	0	0	0	0	0	0	0	0	0	1	1	0
3262	44	1	38	2	1	2	0	0	0	0	0	0	0	0	0	0	1	0
3269	44	1	43	2	1	2	0	0	0	0	0	0	0	0	0	0	1	1
3289	44	0	20	1	2	2	0	0	0	0	0	0	0	0	1	1	0	0
3290	44	1	37	2	1	2	0	0	0	0	0	0	0	0	0	0	1	1
3297	44	0	50	2	1	2	0	0	0	0	0	0	0	0	0	0	1	1
3300	44	1	58	1	1	1	0	0	0	0	0	0	0	0	0	1	0	0
3329	44	1	40	1	1	2	0	0	0	0	0	0	0	0	0	0	1	1
6093	68	1	50	1	1	2	0	0	0	0	0	0	0	0	1	1	0	0
6178	68	1	56	2	1	1	0	0	0	0	0	0	0	0	0	0	1	0
6561	21	1	56	2	1	2	0	0	0	0	0	0	0	0	0	0	1	0
6753	55	1	45	1	1	2	0	0	0	0	0	0	0	0	1	1	0	0
3556	66	0	37	1	1	3	0	0	0	0	0	0	0	0	1	1	0	0
2870	1	0	21	1	1	3	0	0	0	0	0	0	0	0	1	1	0	0
4125	42	0	55	1	1	2	0	0	0	0	0	0	0	0	1	1	0	0
4175	42	0	40	2	1	#NULL!	0	0	0	0	0	0	0	0	0	0	1	1
4333	16	1	45	2	1	2	0	0	0	0	0	0	0	0	0	0	1	1
4401	16	0	45	1	1	2	0	0	0	0	0	0	0	0	0	1	1	0
6288	57	1	48	2	1	1	0	0	0	0	0	0	0	0	0	0	1	1
6334	57	1	59	2	1	1	0	0	0	0	0	0	0	0	0	0	1	1
6374	57	1	57	2	1	2	0	0	0	0	0	0	0	0	0	0	0	1
1505	23	1	47	1	1	2	0	0	0	0	0	0	0	0	0	1	0	1
1551	23	0	36	1	2	2	0	0	0	0	0	0	0	0	1	1	0	0
2801	26	1	58	2	1	2	0	0	0	0	0	0	0	0	0	0	1	1
5509	47	1	48	1	1	2	0	0	0	0	0	0	0	0	1	1	0	0
4623	20	0	52	1	1	#NULL!	0	0	0	0	0	0	0	0	0	0	1	1
5195	49	1	48	2	1	2	0	0	0	0	0	0	0	0	0	0	1	1
3445	62	0	45	1	1	2	0	0	0	0	0	0	0	0	0	0	1	0
3449	62	1	46	2	1	2	0	0	0	0	0	0	0	0	0	0	1	0
3482	62	1	45	2	1	3	0	0	0	0	0	0	0	0	0	0	1	1
3496	62	1	51	2	1	2	0	0	0	0	0	0	0	0	0	0	1	0
3503	62	1	40	2	1	1	0	0	0	0	0	0	0	0	0	0	1	1
3518	62	1	54	2	1	2	0	0	0	0	0	0	0	0	0	0	1	1
4227	13	0	52	1	1	2	0	0	0	0	0	0	0	0	1	1	0	0
4248	13	0	59	1	1	2	0	0	0	0	0	0	0	0	1	1	0	0
5030	3	0	48	1	1	2	0	0	0	0	0	0	0	0	0	1	0	1
266	30	1	#NULL!	2	#NULL!	2	0	0	0	0	0	0	0	0	0	1	0	0
684	30	1	54	2	1	2	0	0	0	0	0	0	0	0	0	0	1	0
696	30	0	58	1	1	2	0	0	0	0	0	0	0	0	1	1	0	0
731	30	1	26	2	#NULL!	2	0	0	0	0	0	0	0	0	0	1	1	0
736	30	1	35	2	1	3	0	0	0	0	0	0	0	0	0	1	1	0
741	30	1	46	2	2	2	0	0	0	0	0	0	0	0	1	1	0	0
752	30	1	46	2	1	1	0	0	0	0	0	0	0	0	0	1	0	0
755	30	1	36	1	#NULL!	1	0	0	0	0	0	0	0	0	0	1	0	0
757	30	1	26	1	2	3	0	0	0	0	0	0	0	0	0	1	1	0
5295	69	1	51	2	1	2	0	0	0	0	0	0	0	0	0	0	1	0
167	17	0	46	#NULL!	1	2	0	0	0	0	0	0	0	0	1	0	0	1
1707	51	1	50	2	1	2	0	0	0	0	0	0	0	0	0	0	1	1
3309	44	1	58	2	1	2	1	1	0	0	0	1	0	1	0	0	1	0
3321	44	0	42	2	1	2	1	1	0	0	0	1	1	0	0	0	1	0
3571	66	0	28	2	1	2	1	1	0	0	0	1	0	1	0	0	1	0
5734	19	1	54	2	1	2	1	0	0	0	1	1	0	1	0	0	1	0
2885	1	0	52	2	1	2	1	1	0	0	0	1	0	1	0	0	1	0
6185	50	1	59	2	1	2	1	1	0	0	0	1	0	1	0	0	1	0
5610	25	0	53	1	1	2	1	1	0	0	0	0	0	1	0	1	0	0
315	44	0	#NULL!	2	1	1	1	1	0	0	0	0	0	1	0	0	1	0
3256	44	1	52	2	1	2	1	1	0	0	0	0	0	1	0	0	1	0
3286	44	0	56	1	1	2	1	0	0	0	0	1	0	1	0	0	1	0
3306	44	1	52	2	1	2	1	1	0	0	0	0	0	1	0	0	0	0
3324	44	0	43	2	1	2	1	1	1	0	0	0	0	0	0	0	1	0
3340	44	0	29	2	2	2	1	1	0	0	0	0	0	1	0	0	0	1
3836	29	1	53	2	1	2	1	1	0	0	0	0	0	1	0	0	0	1
3862	29	1	38	2	1	2	1	1	0	0	1	0	0	0	0	0	1	0
3866	29	1	48	2	1	2	1	1	0	0	0	1	0	0	0	0	0	0
6737	55	0	47	2	1	2	1	1	0	1	0	0	0	0	0	0	1	0
5697	19	0	55	1	1	2	1	1	0	0	0	0	0	1	0	0	1	0
5718	19	1	52	2	1	2	1	0	0	0	1	0	1	0	0	0	0	1
5751	19	0	52	2	1	2	1	0	1	0	1	0	0	0	0	0	1	0
5759	19	0	48	1	1	2	1	0	0	0	1	0	0	1	0	0	1	0
1238	41	0	53	2	1	2	1	1	0	0	0	0	1	0	0	0	1	0
2797	26	1	56	2	1	2	1	1	0	0	0	0	1	0	0	0	1	0
5132	49	0	51	1	1	2	1	1	0	0	0	0	0	1	0	0	1	0
5163	49	1	50	2	1	1	1	1	0	0	0	1	0	0	0	0	1	0
6854	7	1	56	2	1	2	1	1	0	0	0	0	0	1	0	0	0	1
516	34	1	50	2	1	2	1	1	0	0	0	0	0	1	0	0	1	0
3718	5	1	56	2	1	2	1	1	0	0	0	0	0	1	0	0	0	1
149	17	1	55	#NULL!	1	2	1	1	0	0	0	1	0	0	0	0	1	0
1661	46	1	47	2	1	2	1	0	0	0	0	0	0	1	0	0	0	0
6395	60	0	38	2	1	2	1	0	0	0	0	0	0	1	0	0	0	1
6421	60	1	57	2	1	2	1	0	0	0	0	0	0	1	0	0	1	0
6445	60	0	45	2	1	2	0	0	0	0	1	0	0	1	0	0	0	1
6452	60	1	42	2	1	2	1	0	0	0	0	0	0	1	0	0	1	0
1459	12	1	49	2	1	2	0	0	0	0	0	1	0	1	0	0	1	0
3742	6	0	45	1	1	2	1	1	0	0	0	0	0	0	0	1	0	0
3771	6	0	41	1	1	2	0	1	0	0	1	0	0	0	0	1	0	0
413	9	1	36	2	1	2	1	1	0	0	0	0	0	0	0	0	0	1
5602	25	1	50	1	1	2	1	0	0	0	0	0	0	1	1	0	0	0
5607	25	1	43	2	2	2	0	0	0	0	0	0	1	1	1	0	0	0
5630	25	1	59	1	1	2	1	1	0	0	0	0	0	0	0	0	1	0
5639	25	1	59	1	1	2	1	1	0	0	0	0	0	0	0	1	0	0
5676	25	0	46	1	1	2	1	1	0	0	0	0	0	0	1	0	0	0
6091	68	0	52	2	1	2	1	1	0	0	0	0	0	0	0	0	1	0
6123	68	0	46	2	1	2	0	0	0	0	1	0	1	0	0	0	1	0
3855	29	1	58	2	1	2	1	0	0	0	0	1	0	0	0	0	1	0
3885	29	1	55	2	1	3	0	1	0	0	0	0	0	1	0	0	0	1
3893	29	0	44	1	1	2	0	0	0	0	0	1	1	0	0	0	1	0
6493	21	1	57	1	1	2	1	1	0	0	0	0	0	0	0	0	0	0
2631	27	1	42	2	1	2	1	1	0	0	0	0	0	0	0	0	1	0
3559	66	1	38	2	2	2	0	0	0	0	0	1	0	1	0	0	1	0
3562	66	1	36	2	1	1	1	0	0	0	0	0	0	1	0	0	1	0
5691	19	0	40	1	1	2	1	0	0	0	1	0	0	0	0	1	0	0
5695	19	0	41	2	2	2	1	1	0	0	0	0	0	0	0	0	0	0
5784	19	0	58	1	1	2	1	0	0	0	0	0	0	1	0	1	0	0
5788	19	0	52	2	1	2	0	1	0	0	1	0	0	0	0	0	1	0
2873	1	1	43	2	2	2	0	0	0	0	0	1	0	1	0	0	1	0
2876	1	1	58	2	1	1	1	0	0	0	0	0	0	1	0	0	1	0
4110	42	1	51	2	1	2	1	1	0	0	0	0	0	0	0	0	1	0
4174	42	1	56	2	1	2	1	1	0	0	0	0	0	0	0	0	0	1
4936	2	1	52	2	1	3	1	1	0	0	0	0	0	0	0	0	1	0
4949	2	0	58	2	1	3	0	1	0	0	0	0	0	1	0	0	0	1
4967	2	0	50	2	1	3	1	1	0	0	0	0	0	0	0	0	1	0
4983	2	1	58	2	1	2	1	0	0	0	0	0	0	1	0	0	1	0
5011	2	0	56	2	1	2	0	1	0	0	0	0	0	1	1	0	0	0
5015	2	1	46	2	2	3	1	0	0	0	0	0	0	1	0	0	0	1
1276	41	0	58	1	1	1	1	0	1	0	0	0	0	0	0	1	0	0
6373	57	0	39	1	2	2	1	1	0	0	0	0	0	0	1	0	0	0
7103	15	0	49	2	1	2	1	0	0	0	0	0	0	1	0	0	1	0
7136	15	1	58	2	2	2	1	1	0	0	0	0	0	0	0	0	1	0
2540	71	0	59	2	1	2	1	1	0	0	0	0	0	0	0	1	0	0
634	61	1	49	1	1	2	1	1	0	0	0	0	0	0	0	1	0	0
2752	26	0	58	2	1	2	1	1	0	0	0	0	0	0	0	0	1	0
2758	26	1	53	2	1	2	1	1	0	0	0	0	0	0	0	0	1	0
2767	26	0	55	2	1	2	0	0	0	0	0	0	1	1	0	0	0	1
2791	26	1	54	1	1	2	1	0	0	0	0	1	0	0	0	1	0	0
5506	47	1	44	2	1	2	1	1	0	0	0	0	0	0	0	1	0	0
5512	47	1	46	2	1	2	0	0	0	0	1	0	0	1	0	0	1	0
5517	47	1	40	2	1	2	1	1	0	0	0	0	0	0	0	0	0	1
5526	47	1	45	2	1	2	1	1	0	0	0	0	0	0	0	0	0	1
5533	47	1	59	1	1	2	0	1	0	0	1	0	0	0	0	1	0	0
5542	47	0	43	1	1	2	1	1	0	0	0	0	0	0	0	1	0	0
5552	47	1	48	2	1	2	1	1	0	0	0	0	0	0	0	0	0	1
5554	47	0	36	1	1	2	1	1	0	0	0	0	0	0	0	1	0	0
5558	47	1	45	2	1	2	1	1	0	0	0	0	0	0	0	0	0	1
5572	47	0	37	2	1	2	1	1	0	0	0	0	0	0	0	0	1	0
5582	47	1	56	1	1	2	1	1	0	0	0	0	0	0	0	1	0	0
5583	47	0	47	1	1	2	1	1	0	0	0	0	0	0	0	1	0	0
5592	47	0	47	1	#NULL!	2	0	1	0	0	1	0	0	0	0	1	0	0
5914	54	1	43	2	1	2	1	0	0	0	0	1	0	0	0	0	1	0
5935	54	1	38	1	1	2	0	0	0	1	0	1	0	0	0	0	1	0
6573	52	1	57	1	1	2	1	1	0	0	0	0	0	0	0	0	0	1
6578	52	1	55	2	#NULL!	2	1	1	0	0	0	0	0	0	0	1	0	0
6582	52	1	47	2	1	2	1	0	0	0	0	0	1	0	0	0	0	1
129	20	1	54	#NULL!	1	2	1	1	0	0	0	0	0	0	0	0	0	1
4682	20	1	31	2	1	2	0	1	0	0	0	0	1	0	0	0	0	1
5131	49	0	49	1	1	2	1	0	0	0	0	0	0	1	0	1	0	0
5213	49	1	58	2	1	3	1	1	0	0	0	0	0	0	0	0	0	1
5987	36	1	58	2	1	2	1	1	0	0	0	0	0	0	0	1	0	0
6774	7	0	57	1	1	2	0	1	0	0	0	0	0	1	0	0	1	0
3487	62	1	54	2	2	2	1	0	0	0	0	0	1	0	0	0	1	0
3506	62	1	54	1	1	2	0	1	0	0	1	0	0	0	0	0	1	0
4259	13	0	55	2	1	1	1	1	0	0	0	0	0	0	0	0	1	0
4295	13	0	53	1	1	2	1	1	0	0	0	0	0	0	0	1	0	0
5082	3	1	39	2	1	2	1	1	0	0	0	0	0	0	0	0	0	1
91	64	1	50	#NULL!	2	2	0	0	0	0	1	0	0	1	0	0	0	0
103	64	0	34	#NULL!	1	2	1	0	0	0	0	0	0	1	0	1	0	0
703	30	1	58	2	1	2	1	1	0	0	0	0	0	0	0	0	1	0
705	30	0	55	1	2	2	1	1	0	0	0	0	0	0	0	0	1	0
3637	5	0	49	1	1	2	0	1	0	0	0	0	0	1	0	0	1	0
5216	69	1	55	2	1	2	1	1	0	0	0	0	0	0	0	0	0	0
5234	69	1	47	1	1	2	1	1	0	0	0	0	0	0	0	0	0	0
5247	69	1	50	1	1	2	1	1	0	0	0	0	0	0	0	0	1	0
5297	69	1	45	1	2	2	1	1	0	0	0	0	0	0	0	0	0	0
5301	69	1	50	2	1	2	1	1	0	0	0	0	0	0	0	0	1	0
7057	48	1	39	2	2	2	0	0	0	0	1	0	0	1	0	0	0	0
1680	51	1	55	2	1	3	0	1	0	0	0	0	0	1	0	0	0	1
364	50	0	#NULL!	1	1	2	1	1	0	0	0	0	0	0	0	0	1	0
6278	50	1	50	2	1	2	1	1	0	0	0	0	0	0	0	0	1	0
1619	46	1	48	2	1	2	0	0	0	0	0	0	1	0	0	0	1	0
1630	46	1	56	1	1	2	0	0	0	0	0	1	0	0	1	0	0	0
5309	8	1	24	1	2	2	0	0	0	0	0	1	0	0	0	1	0	0
5314	8	0	27	1	1	3	0	0	0	0	0	0	0	1	0	0	1	0
5330	8	0	59	1	1	2	1	0	0	0	0	0	0	0	0	0	0	1
6391	60	0	48	1	1	2	0	0	0	0	0	0	0	1	1	0	0	0
6412	60	0	32	2	1	3	0	0	0	0	0	0	0	1	0	0	1	0
6442	60	1	23	2	2	2	0	0	0	0	0	0	0	1	0	0	1	0
6443	60	0	28	2	2	2	0	0	0	0	0	0	0	1	0	0	0	1
6450	60	0	31	2	1	2	0	0	0	0	0	0	0	1	0	0	0	0
889	24	1	56	1	1	2	0	0	0	0	0	0	0	1	0	0	1	0
906	24	0	51	1	1	2	0	1	0	0	0	0	0	0	0	0	1	0
914	24	0	49	2	1	2	0	1	0	0	0	0	0	0	0	0	0	1
915	24	0	53	2	1	2	1	0	0	0	0	0	0	0	0	0	1	0
918	24	0	45	1	2	2	0	0	0	0	0	0	0	1	1	0	0	0
948	24	0	50	1	1	2	0	1	0	0	0	0	0	0	0	1	0	0
1398	12	1	49	1	1	2	0	0	0	0	0	0	0	1	1	0	0	0
1401	12	1	45	1	1	2	0	0	0	0	0	0	0	1	0	0	0	1
1402	12	1	49	2	1	1	0	0	0	0	0	0	1	0	0	0	0	1
1411	12	1	48	2	1	3	0	1	0	0	0	0	0	0	0	0	1	0
1416	12	1	47	1	1	2	0	0	0	0	0	0	0	1	0	0	1	0
1417	12	0	21	1	2	2	0	0	0	0	0	0	0	1	1	0	0	0
1421	12	0	34	1	1	2	0	0	0	0	0	0	0	1	0	0	1	0
1424	12	1	23	1	2	2	0	0	0	0	0	0	0	1	0	1	0	0
1426	12	1	45	1	1	3	0	0	0	0	0	0	0	1	0	1	0	0
1446	12	1	32	2	2	2	0	0	0	0	0	0	0	1	0	0	1	0
1469	12	0	33	1	2	2	0	0	0	0	0	0	0	1	0	0	1	0
1470	12	1	22	2	1	3	0	0	0	0	0	0	1	0	0	0	1	0
1489	12	1	34	1	1	1	0	0	0	0	0	0	0	1	0	1	0	0
3766	6	1	56	1	1	2	1	0	0	0	0	0	0	0	0	1	0	0
236	9	1	#NULL!	2	1	2	1	0	0	0	0	0	0	0	0	0	0	1
355	25	1	#NULL!	1	1	2	1	0	0	0	0	0	0	0	1	0	0	0
392	9	1	34	1	2	1	0	1	0	0	0	0	0	0	1	0	0	0
398	9	0	55	1	1	2	0	0	0	0	0	1	0	0	1	0	0	0
412	9	0	57	1	2	2	1	0	0	0	0	0	0	0	0	1	0	0
424	9	1	55	1	1	2	0	0	0	0	0	1	0	0	1	0	0	0
444	9	1	29	1	1	2	0	0	0	0	1	0	0	0	0	1	0	0
446	9	0	40	1	2	2	0	1	0	0	0	0	0	0	0	0	1	0
447	9	1	43	2	1	2	1	0	0	0	0	0	0	0	0	0	1	0
454	9	1	45	1	1	2	1	0	0	0	0	0	0	0	1	0	0	0
457	9	0	48	1	1	2	0	0	0	0	0	1	0	0	0	1	0	0
5604	25	0	43	1	1	2	0	1	0	0	0	0	0	0	1	0	0	0
5608	25	1	43	1	1	2	0	0	0	0	0	0	0	1	1	0	0	0
5614	25	1	54	1	1	2	0	0	0	0	0	1	0	0	0	1	0	0
5619	25	1	47	1	1	2	0	0	0	0	0	0	0	1	0	1	0	0
5623	25	1	44	1	1	2	1	0	0	0	0	0	0	0	0	1	0	0
5628	25	1	48	2	1	2	0	0	0	0	0	0	1	0	0	0	0	1
5631	25	0	42	1	1	2	0	0	0	0	0	0	0	1	1	0	0	0
5633	25	1	59	1	1	2	0	1	0	0	0	0	0	0	1	0	0	0
5640	25	0	43	2	1	2	0	0	0	0	0	0	1	0	0	0	1	0
5643	25	0	44	1	2	2	0	0	0	0	0	0	0	1	1	0	0	0
5648	25	0	43	1	1	2	0	0	0	0	0	0	0	1	1	0	0	0
5670	25	1	23	2	1	2	0	0	0	0	0	0	0	1	0	0	1	0
5681	25	1	35	1	1	2	0	0	0	0	0	0	0	1	0	1	0	0
5688	25	1	43	1	1	2	0	1	0	0	0	0	0	0	1	0	0	0
2081	56	1	56	1	1	2	0	0	0	0	0	0	1	0	0	0	1	0
2088	56	0	54	1	1	2	0	1	0	0	0	0	0	0	0	0	1	0
2089	56	0	53	2	1	2	1	0	0	0	0	0	0	0	0	0	1	0
2091	56	0	52	1	1	2	1	0	0	0	0	0	0	0	0	1	0	0
2096	56	0	34	2	1	2	0	0	0	0	1	0	0	0	0	0	1	0
2161	56	0	50	2	#NULL!	2	0	0	0	0	0	0	0	1	0	0	1	0
3263	44	0	20	1	2	2	0	0	0	0	0	1	0	0	0	1	0	0
3284	44	1	43	1	1	2	0	1	0	0	0	0	0	0	0	0	1	0
3285	44	1	32	1	1	2	0	0	0	0	0	0	0	1	0	1	0	0
3302	44	1	35	2	1	2	0	0	0	0	0	0	0	1	0	0	1	0
3318	44	1	55	2	1	2	0	0	0	0	0	0	1	0	0	0	0	0
3328	44	1	59	1	1	2	0	0	0	0	0	0	0	1	0	0	0	0
3330	44	0	55	2	2	2	1	0	0	0	0	0	0	0	0	0	0	1
3336	44	1	47	2	2	2	0	0	0	0	0	0	0	1	0	0	1	0
3338	44	1	36	1	1	2	0	0	0	0	0	0	0	1	0	0	1	0
6087	68	0	55	1	1	2	1	0	0	0	0	0	0	0	0	1	0	0
6145	68	1	53	2	1	2	1	0	0	0	0	0	0	0	0	0	1	0
6150	68	0	58	1	1	2	0	0	0	0	0	1	0	0	0	1	0	0
122	29	1	50	#NULL!	1	3	1	0	0	0	0	0	0	0	0	0	1	0
2468	43	0	55	2	1	2	0	0	0	0	0	0	0	1	0	0	1	0
2668	39	1	48	2	1	2	1	0	0	0	0	0	0	0	0	0	1	0
2731	39	0	39	1	2	2	0	0	0	0	0	1	0	0	1	0	0	0
2742	39	1	38	1	2	3	0	0	0	0	0	0	0	1	1	0	0	0
2746	39	0	49	1	1	2	1	0	0	0	0	0	0	0	1	0	0	0
2996	22	0	39	1	1	2	0	1	0	0	0	0	0	0	1	0	0	0
3829	29	0	36	2	1	2	0	0	0	0	0	0	0	1	0	0	0	0
3842	29	1	50	2	1	2	1	0	0	0	0	0	0	0	0	0	1	0
3845	29	1	58	2	1	1	0	0	0	0	0	0	1	0	0	0	1	0
3847	29	0	49	1	1	2	0	0	0	0	0	0	1	0	1	0	0	0
3861	29	1	37	2	2	2	0	0	0	0	0	0	0	1	0	0	1	0
3883	29	1	56	2	1	2	0	0	0	0	0	0	0	1	0	0	1	0
3886	29	0	38	2	1	2	0	0	0	0	0	0	0	1	0	0	1	0
3909	29	0	36	1	1	2	0	0	0	0	0	0	0	1	0	0	0	1
3910	29	1	54	1	1	2	0	0	0	0	0	0	1	0	0	0	0	1
6708	55	1	35	1	1	1	0	1	0	0	0	0	0	0	0	0	1	0
6738	55	0	46	1	1	2	1	0	0	0	0	0	0	0	0	1	0	0
6763	55	1	38	1	1	1	0	0	0	0	0	0	1	0	1	0	0	0
2642	27	1	59	1	1	2	0	1	0	0	0	0	0	0	0	1	0	0
2660	27	1	58	1	1	2	0	1	0	0	0	0	0	0	0	1	0	0
3537	66	0	44	1	1	2	0	0	0	1	0	0	0	0	0	1	0	0
3548	66	1	37	1	1	2	0	0	0	0	0	0	0	1	0	1	0	0
3578	66	1	22	2	1	2	0	0	0	0	0	1	0	0	0	0	1	0
5698	19	0	22	1	1	2	0	0	0	0	0	0	0	1	0	1	0	0
5786	19	0	53	1	1	2	0	1	0	0	0	0	0	0	0	1	0	0
2851	1	0	45	1	1	2	0	0	0	1	0	0	0	0	0	1	0	0
2862	1	1	45	1	1	2	0	0	0	0	0	0	0	1	0	1	0	0
2892	1	1	45	2	1	2	0	0	0	0	0	1	0	0	0	0	1	0
4142	42	0	49	1	1	2	0	1	0	0	0	0	0	0	0	1	0	0
4165	42	0	38	2	2	2	1	0	0	0	0	0	0	0	0	0	1	0
4950	2	1	55	2	1	2	0	0	0	0	0	0	0	1	0	0	0	1
4953	2	1	59	1	1	2	1	0	0	0	0	0	0	0	0	0	1	0
4961	2	0	54	1	1	3	0	0	0	0	0	0	0	1	0	0	1	0
4969	2	0	38	2	1	3	0	0	0	0	0	0	0	1	0	0	1	0
4971	2	1	42	2	1	2	0	0	0	0	0	0	0	1	0	0	1	0
4974	2	1	54	2	1	3	0	0	0	0	0	0	1	0	0	0	1	0
4981	2	0	55	2	1	1	0	0	0	0	0	0	0	1	0	0	1	0
4999	2	1	33	2	1	3	0	0	0	0	0	1	0	0	0	0	0	1
5010	2	1	57	2	1	2	0	1	0	0	0	0	0	0	0	0	0	1
5013	2	1	35	2	1	3	0	0	0	0	0	0	0	1	0	0	0	1
5014	2	1	26	2	1	3	0	0	0	0	0	0	0	1	0	0	0	1
1197	41	1	59	1	1	2	1	0	0	0	0	0	0	0	0	0	1	0
1218	41	0	46	2	1	2	1	0	0	0	0	0	0	0	0	0	1	0
1229	41	0	48	2	1	2	0	0	0	0	0	0	0	1	0	0	1	0
1822	53	0	39	1	1	3	0	1	0	0	0	0	0	0	0	1	0	0
1913	58	1	56	2	1	2	1	0	0	0	0	0	0	0	0	0	0	1
4322	16	1	57	2	1	2	0	0	0	0	0	0	1	0	0	0	0	1
4340	16	1	28	2	2	2	1	0	0	0	0	0	0	0	0	0	1	0
4344	16	1	45	1	2	2	1	0	0	0	0	0	0	0	0	0	1	0
4382	16	0	54	1	1	2	0	0	0	0	1	0	0	0	0	1	0	0
4395	16	1	53	1	1	2	1	0	0	0	0	0	0	0	1	0	0	0
6281	57	0	57	1	1	2	1	0	0	0	0	0	0	0	0	0	0	1
6291	57	1	54	2	1	2	1	0	0	0	0	0	0	0	0	0	0	1
6293	57	1	54	1	1	2	1	0	0	0	0	0	0	0	0	0	0	1
6295	57	1	50	2	1	2	1	0	0	0	0	0	0	0	0	0	0	1
6298	57	0	42	2	1	2	0	0	0	0	0	0	0	1	0	0	0	1
6301	57	0	50	1	1	2	0	0	0	1	0	0	0	0	1	0	0	0
6303	57	0	57	2	#NULL!	2	0	1	0	0	0	0	0	0	0	0	0	1
6308	57	1	56	1	1	2	0	0	0	0	0	1	0	0	1	0	0	0
6313	57	0	39	2	1	2	0	0	0	0	0	0	0	1	0	0	0	1
6318	57	0	58	1	1	2	0	1	0	0	0	0	0	0	0	0	0	1
6320	57	0	38	1	2	1	1	0	0	0	0	0	0	0	0	0	0	1
6325	57	1	51	2	1	2	0	0	0	0	0	0	1	0	0	0	1	0
6335	57	0	42	1	2	2	0	1	0	0	0	0	0	0	1	0	0	0
6342	57	1	49	2	1	2	1	0	0	0	0	0	0	0	0	0	0	1
6343	57	1	58	2	2	2	1	0	0	0	0	0	0	0	0	0	1	0
6348	57	0	39	2	2	2	0	0	0	0	0	1	0	0	0	0	0	1
6351	57	1	48	2	1	2	1	0	0	0	0	0	0	0	0	0	1	0
6358	57	1	53	2	1	2	1	0	0	0	0	0	0	0	0	0	0	1
6364	57	1	51	2	1	2	0	0	0	0	0	0	0	1	0	0	0	1
6365	57	1	34	2	1	2	0	0	0	0	0	0	1	0	0	0	0	1
6368	57	1	57	2	1	2	0	0	0	0	0	0	1	0	0	0	0	1
6376	57	0	39	1	2	2	0	1	0	0	0	0	0	0	1	0	0	0
7089	15	1	48	2	1	3	0	0	0	0	0	0	0	1	0	0	0	0
7090	15	1	46	2	1	2	1	0	0	0	0	0	0	0	0	0	1	0
7091	15	0	57	1	1	2	1	0	0	0	0	0	0	0	0	1	0	0
7109	15	0	50	2	1	2	0	1	0	0	0	0	0	0	0	0	1	0
7110	15	0	41	1	1	2	1	0	0	0	0	0	0	0	1	0	0	0
7113	15	0	59	1	2	2	0	1	0	0	0	0	0	0	1	0	0	0
7116	15	0	27	2	2	2	0	0	0	0	0	0	0	1	0	0	1	0
7137	15	1	48	2	1	3	0	1	0	0	0	0	0	0	0	0	1	0
7154	15	0	52	2	2	2	1	0	0	0	0	0	0	0	0	0	1	0
7161	15	0	53	1	1	2	0	0	0	0	0	0	0	1	0	0	1	0
2484	71	0	51	2	1	2	1	0	0	0	0	0	0	0	0	0	0	1
2499	71	1	55	2	1	2	0	0	0	0	0	0	0	1	0	0	1	0
2508	71	1	58	2	1	2	0	0	0	0	0	0	0	1	0	0	1	0
2516	71	1	34	1	1	2	0	0	0	0	0	0	0	1	0	0	1	0
2519	71	1	39	2	1	2	0	0	0	0	0	0	0	1	0	0	1	0
2527	71	1	58	1	1	2	0	1	0	0	0	0	0	0	0	1	0	0
2556	71	1	52	2	1	2	0	1	0	0	0	0	0	0	0	0	1	0
1062	4	1	51	2	1	3	0	1	0	0	0	0	0	0	0	0	0	1
2781	26	0	26	1	2	2	0	0	0	0	0	1	0	0	0	0	1	0
2794	26	1	56	2	1	3	0	0	0	0	0	0	0	1	0	0	0	0
2811	26	1	49	1	1	2	0	1	0	0	0	0	0	0	0	0	1	0
2822	26	1	52	2	1	2	0	1	0	0	0	0	0	0	0	0	1	0
5501	47	0	22	1	1	2	0	0	0	0	1	0	0	0	0	1	0	0
5545	47	1	53	2	1	2	0	1	0	0	0	0	0	0	0	0	0	1
5546	47	1	45	2	1	2	0	1	0	0	0	0	0	0	0	0	0	1
5549	47	1	55	2	1	2	1	0	0	0	0	0	0	0	0	0	0	1
5574	47	0	38	2	1	2	0	1	0	0	0	0	0	0	0	0	1	0
6576	52	1	58	2	1	2	1	0	0	0	0	0	0	0	0	1	0	0
5483	10	1	52	2	1	#NULL!	0	0	0	0	0	0	1	0	0	0	1	0
339	49	0	#NULL!	1	1	2	0	0	0	0	0	0	0	1	0	1	0	0
4621	20	1	29	2	1	2	0	0	0	0	0	0	0	1	0	0	0	1
4683	20	0	48	1	1	2	0	1	0	0	0	0	0	0	0	0	0	1
5140	49	0	58	1	2	2	0	0	0	0	0	0	0	1	0	1	0	0
5142	49	0	53	1	1	2	0	0	0	0	0	0	0	1	0	1	0	0
5153	49	0	56	1	1	2	0	1	0	0	0	0	0	0	0	1	0	0
5155	49	1	49	2	1	2	1	0	0	0	0	0	0	0	0	0	1	0
5156	49	1	55	1	1	2	1	0	0	0	0	0	0	0	0	0	1	0
5172	49	0	50	1	1	2	0	0	0	0	0	0	0	1	0	1	0	0
5205	49	0	55	1	1	2	1	0	0	0	0	0	0	0	0	1	0	0
5208	49	0	60	1	1	2	1	0	0	0	0	0	0	0	0	1	0	0
3139	33	1	55	1	1	1	0	1	0	0	0	0	0	0	1	0	0	0
4706	31	0	44	2	1	2	0	0	1	0	0	0	0	0	0	0	1	0
4752	31	1	46	2	1	2	0	1	0	0	0	0	0	0	0	0	1	0
4772	31	0	38	2	1	2	1	0	0	0	0	0	0	0	0	1	0	0
6772	7	0	37	1	2	2	0	0	0	0	0	0	0	1	0	1	0	0
6775	7	1	33	2	1	2	0	0	0	0	0	0	0	1	0	0	0	1
6781	7	1	58	2	1	2	1	0	0	0	0	0	0	0	0	0	1	0
6788	7	1	60	1	1	2	1	0	0	0	0	0	0	0	0	1	0	0
6790	7	0	53	1	1	2	1	0	0	0	0	0	0	0	0	1	0	0
6851	7	0	51	1	1	2	1	0	0	0	0	0	0	0	0	1	0	0
6853	7	1	52	1	1	2	0	0	0	0	0	0	0	1	0	0	1	0
6857	7	1	60	2	1	2	0	0	0	0	0	0	0	1	0	0	1	0
325	62	0	#NULL!	2	2	3	0	0	0	0	1	0	0	0	0	0	0	0
507	34	0	32	1	1	2	0	0	0	0	0	0	0	1	0	1	0	0
514	34	0	43	1	1	2	0	1	0	0	0	0	0	0	0	1	0	0
527	34	0	32	1	1	2	0	0	0	0	0	0	0	1	0	1	0	0
529	34	1	50	2	1	2	0	0	0	0	0	0	1	0	0	0	1	0
531	34	0	58	1	1	2	0	0	0	0	0	0	0	1	0	1	0	0
540	34	0	35	1	1	2	0	0	0	0	0	0	0	1	0	1	0	0
543	34	0	34	1	1	2	1	0	0	0	0	0	0	0	0	1	0	0
557	34	0	40	2	2	2	0	0	0	0	0	0	0	1	0	0	1	0
559	34	1	48	1	1	2	0	0	0	0	0	0	0	1	0	1	0	0
3442	62	1	52	1	2	2	1	0	0	0	0	0	0	0	0	0	0	0
3444	62	1	50	2	1	2	1	0	0	0	0	0	0	0	0	0	0	0
3453	62	1	40	2	2	2	0	0	0	0	0	0	0	1	0	0	1	0
3454	62	1	24	2	2	1	1	0	0	0	0	0	0	0	0	0	0	1
3456	62	0	42	1	2	2	0	0	0	0	1	0	0	0	1	0	0	0
3457	62	0	59	2	1	3	0	0	0	0	1	0	0	0	0	0	1	0
3459	62	0	59	2	1	2	0	1	0	0	0	0	0	0	0	0	0	1
3497	62	0	53	1	2	2	0	0	0	0	0	0	0	1	0	0	0	1
3508	62	0	47	1	2	2	0	1	0	0	0	0	0	0	1	0	0	0
3514	62	1	49	1	1	2	1	0	0	0	0	0	0	0	1	0	0	0
4219	13	0	56	1	1	2	1	0	0	0	0	0	0	0	0	1	0	0
4224	13	0	58	2	1	2	0	1	0	0	0	0	0	0	0	0	1	0
4276	13	0	44	2	1	2	0	1	0	0	0	0	0	0	1	0	0	0
4438	59	0	57	1	1	2	0	1	0	0	0	0	0	0	0	0	1	0
4450	59	0	33	2	1	2	0	1	0	0	0	0	0	0	0	0	1	0
4480	59	0	30	1	2	2	0	1	0	0	0	0	0	0	0	0	1	0
4500	59	0	53	2	1	#NULL!	0	0	0	0	0	1	0	0	0	0	0	1
5019	3	1	48	2	1	2	0	1	0	0	0	0	0	0	0	0	0	1
1978	14	0	45	1	1	2	1	0	0	0	0	0	0	0	0	1	0	0
1979	14	0	35	1	1	2	0	0	0	1	0	0	0	0	0	0	1	0
2018	14	1	49	1	2	2	0	0	0	1	0	0	0	0	0	1	0	0
2036	14	1	31	1	2	2	0	0	0	1	0	0	0	0	0	1	0	0
10	64	0	49	#NULL!	1	2	0	1	0	0	0	0	0	0	0	0	0	1
18	64	0	42	#NULL!	2	2	0	1	0	0	0	0	0	0	1	0	0	0
81	64	0	55	#NULL!	1	2	1	0	0	0	0	0	0	0	0	0	1	0
262	30	0	#NULL!	2	1	2	0	1	0	0	0	0	0	0	0	0	0	0
671	30	1	44	2	1	2	0	1	0	0	0	0	0	0	0	0	0	0
672	30	1	54	1	1	2	0	1	0	0	0	0	0	0	0	0	0	0
681	30	1	59	2	1	1	0	1	0	0	0	0	0	0	0	0	1	0
689	30	1	55	2	1	2	0	1	0	0	0	0	0	0	0	0	1	0
691	30	1	59	2	1	2	0	1	0	0	0	0	0	0	0	0	1	0
704	30	1	49	2	1	1	0	1	0	0	0	0	0	0	0	0	1	0
707	30	0	58	1	1	2	1	0	0	0	0	0	0	0	0	0	1	0
708	30	0	46	2	1	2	0	1	0	0	0	0	0	0	0	0	1	0
709	30	1	42	2	1	1	0	1	0	0	0	0	0	0	0	0	1	0
710	30	1	53	2	1	2	0	1	0	0	0	0	0	0	0	0	1	0
726	30	1	20	2	2	2	0	1	0	0	0	0	0	0	0	1	0	0
729	30	1	20	2	1	2	0	0	0	1	0	0	0	0	0	1	0	0
730	30	1	25	1	2	2	0	1	0	0	0	0	0	0	0	1	0	0
732	30	1	26	1	#NULL!	1	0	1	0	0	0	0	0	0	0	1	0	0
734	30	1	26	1	#NULL!	2	1	0	0	0	0	0	0	0	0	0	0	1
735	30	1	28	1	2	2	0	1	0	0	0	0	0	0	0	0	1	0
739	30	1	48	1	#NULL!	2	0	0	1	0	0	0	0	0	0	1	0	0
740	30	1	22	2	#NULL!	2	0	0	1	0	0	0	0	0	0	0	1	0
745	30	1	23	1	#NULL!	#NULL!	0	0	1	0	0	0	0	0	0	0	0	0
756	30	0	28	2	1	1	0	0	1	0	0	0	0	0	0	0	0	0
3635	5	0	55	1	2	2	0	0	0	0	0	0	0	1	0	1	0	0
3638	5	1	46	2	1	2	0	0	0	0	0	0	0	1	0	0	0	1
3644	5	1	39	2	1	2	1	0	0	0	0	0	0	0	0	0	1	0
3651	5	1	59	1	1	2	1	0	0	0	0	0	0	0	0	1	0	0
3653	5	0	39	1	1	2	1	0	0	0	0	0	0	0	0	1	0	0
3715	5	0	51	1	1	2	1	0	0	0	0	0	0	0	0	1	0	0
3717	5	1	52	1	1	2	0	0	0	0	0	0	0	1	0	0	1	0
3721	5	1	60	2	1	2	0	0	0	0	0	0	0	1	0	0	1	0
5220	69	0	32	2	1	2	0	0	1	0	0	0	0	0	0	0	1	0
5231	69	1	48	2	1	2	1	0	0	0	0	0	0	0	0	0	0	1
5299	69	1	55	2	#NULL!	2	0	1	0	0	0	0	0	0	0	0	0	1
6972	48	1	55	1	1	2	1	0	0	0	0	0	0	0	0	0	1	0
6975	48	0	42	2	1	2	0	1	0	0	0	0	0	0	0	0	0	1
6983	48	0	33	1	1	1	0	0	0	0	0	0	0	1	1	0	0	0
6988	48	0	42	2	1	2	0	0	0	0	0	0	1	0	0	0	0	0
7047	48	1	50	2	1	2	1	0	0	0	0	0	0	0	0	0	1	0
189	17	0	42	#NULL!	1	2	0	1	0	0	0	0	0	0	0	0	0	1
197	17	0	33	#NULL!	1	1	0	0	0	0	0	0	0	1	1	0	0	0
202	17	0	47	#NULL!	1	2	0	0	0	0	0	0	1	0	0	0	0	0
1674	51	0	50	2	2	3	0	1	0	0	0	0	0	0	0	0	1	0
1683	51	1	57	2	1	2	0	0	0	0	0	0	0	1	0	0	1	0
1706	51	1	53	2	1	2	1	0	0	0	0	0	0	0	0	0	1	0
1710	51	1	37	2	1	2	1	0	0	0	0	0	0	0	0	0	1	0
1717	51	1	53	2	1	2	0	0	0	0	0	0	0	1	0	0	0	1
1718	51	1	48	2	2	2	0	0	0	0	1	0	0	0	0	0	0	1
1719	51	1	37	2	1	2	0	0	0	0	0	0	0	1	0	0	0	1
1726	51	0	51	1	2	2	1	0	0	0	0	0	0	0	0	0	1	0
1755	51	0	40	1	1	2	0	0	0	0	0	0	0	1	1	0	0	0
4802	28	0	36	2	1	2	0	0	0	0	0	0	0	1	0	0	1	0
4803	28	0	48	1	1	1	0	0	0	0	0	0	0	1	1	0	0	0
4812	28	1	51	2	#NULL!	2	0	0	0	0	0	0	0	1	0	0	1	0
4844	28	1	33	1	1	2	0	0	0	0	0	0	0	1	0	0	0	1
6254	50	1	57	2	1	2	1	0	0	0	0	0	0	0	0	0	1	0
340	8	0	#NULL!	2	#NULL!	2	0	0	0	0	0	0	0	0	0	0	1	0
5312	8	0	49	2	1	2	0	0	0	0	0	0	0	0	0	0	1	0
5319	8	1	50	1	1	2	0	0	0	0	0	0	0	0	0	1	0	0
5324	8	1	55	2	#NULL!	2	0	0	0	0	0	0	0	0	0	0	1	0
5339	8	0	38	1	1	2	0	0	0	0	0	0	0	0	0	1	0	0
5402	8	1	42	1	1	1	0	0	0	0	0	0	0	0	0	0	0	1
908	24	1	49	1	1	2	0	0	0	0	0	0	0	0	0	0	1	0
911	24	0	58	1	1	2	0	0	0	0	0	0	0	0	0	1	0	0
929	24	0	42	1	1	2	0	0	0	0	0	0	0	0	1	0	0	0
954	24	0	37	2	2	1	0	0	0	0	0	0	0	0	0	0	0	1
1429	12	1	47	1	1	2	0	0	0	0	0	0	0	0	0	0	1	0
1432	12	1	38	2	1	2	0	0	0	0	0	0	0	0	0	0	0	1
1439	12	0	57	1	1	2	0	0	0	0	0	0	0	0	1	0	0	0
1442	12	0	50	1	1	2	0	0	0	0	0	0	0	0	1	0	0	0
1488	12	1	32	1	1	3	0	0	0	0	0	0	0	0	0	0	1	0
3738	6	0	34	1	1	2	0	0	0	0	0	0	0	0	0	1	0	0
3747	6	0	37	1	1	2	0	0	0	0	0	0	0	0	0	1	0	0
3774	6	0	48	1	1	2	0	0	0	0	0	0	0	0	0	1	0	0
390	9	0	22	1	2	2	0	0	0	0	0	0	0	0	0	1	0	0
397	9	0	36	2	2	2	0	0	0	0	0	0	0	0	0	0	1	0
5636	25	1	27	2	2	2	0	0	0	0	0	0	0	0	0	0	0	1
5638	25	0	32	1	1	2	0	0	0	0	0	0	0	0	1	0	0	0
5652	25	0	49	1	2	2	0	0	0	0	0	0	0	0	0	1	0	0
3251	40	0	54	1	1	2	0	0	0	0	0	0	0	0	0	1	0	0
317	44	0	#NULL!	2	1	2	0	0	0	0	0	0	0	0	0	0	1	0
321	44	0	#NULL!	1	1	2	0	0	0	0	0	0	0	0	0	1	0	0
2072	56	0	56	1	1	1	0	0	0	0	0	0	0	0	0	1	0	0
2129	56	0	50	1	2	2	0	0	0	0	0	0	0	0	0	1	0	0
2131	56	0	50	1	1	2	0	0	0	0	0	0	0	0	0	1	0	0
2135	56	0	40	2	2	2	0	0	0	0	0	0	0	0	0	0	1	0
3258	44	0	29	1	2	2	0	0	0	0	0	0	0	0	0	1	0	0
3260	44	0	42	1	1	2	0	0	0	0	0	0	0	0	0	1	0	0
3281	44	1	40	2	1	2	0	0	0	0	0	0	0	0	0	0	1	0
3282	44	1	30	1	1	2	0	0	0	0	0	0	0	0	0	1	0	0
3293	44	1	50	2	1	1	0	0	0	0	0	0	0	0	0	0	1	0
3332	44	0	28	1	2	2	0	0	0	0	0	0	0	0	1	0	0	0
3337	44	0	46	2	1	2	0	0	0	0	0	0	0	0	0	0	1	0
6100	68	1	40	2	1	2	0	0	0	0	0	0	0	0	0	0	1	0
6101	68	0	45	1	1	2	0	0	0	0	0	0	0	0	0	1	0	0
6147	68	0	53	1	1	2	0	0	0	0	0	0	0	0	0	1	0	0
6157	68	0	45	1	1	2	0	0	0	0	0	0	0	0	0	1	0	0
6158	68	0	20	1	2	2	0	0	0	0	0	0	0	0	0	0	1	0
6161	68	0	57	1	1	2	0	0	0	0	0	0	0	0	0	1	0	0
6169	68	0	59	2	1	2	0	0	0	0	0	0	0	0	0	1	0	0
6175	68	0	58	1	1	2	0	0	0	0	0	0	0	0	0	1	0	0
2374	43	0	32	1	2	3	0	0	0	0	0	0	0	0	0	1	0	0
2409	43	0	36	1	2	3	0	0	0	0	0	0	0	0	0	1	0	0
2749	39	0	47	1	1	2	0	0	0	0	0	0	0	0	0	0	1	0
2990	22	1	54	1	1	2	0	0	0	0	0	0	0	0	1	0	0	0
3876	29	0	51	1	1	2	0	0	0	0	0	0	0	0	0	0	1	0
6560	21	1	46	2	1	2	0	0	0	0	0	0	0	0	0	0	0	0
6563	21	1	58	2	1	2	0	0	0	0	0	0	0	0	0	0	0	0
6686	55	0	42	1	1	2	0	0	0	0	0	0	0	0	0	1	0	0
6692	55	0	38	1	1	2	0	0	0	0	0	0	0	0	1	0	0	0
6726	55	1	42	1	1	2	0	0	0	0	0	0	0	0	0	1	0	0
6744	55	1	50	2	1	3	0	0	0	0	0	0	0	0	0	0	0	1
6747	55	0	49	1	1	2	0	0	0	0	0	0	0	0	0	1	0	0
2567	27	1	25	1	1	2	0	0	0	0	0	0	0	0	0	1	0	0
2578	27	0	50	1	1	2	0	0	0	0	0	0	0	0	1	0	0	0
2613	27	1	56	1	1	2	0	0	0	0	0	0	0	0	0	1	0	0
2637	27	1	37	2	1	2	0	0	0	0	0	0	0	0	0	0	0	1
2654	27	0	37	1	1	2	0	0	0	0	0	0	0	0	0	1	0	0
2665	27	1	45	1	1	2	0	0	0	0	0	0	0	0	0	1	0	0
3551	66	1	58	1	1	2	0	0	0	0	0	0	0	0	0	1	0	0
3552	66	0	56	1	1	3	0	0	0	0	0	0	0	0	0	1	0	0
3565	66	0	47	1	1	2	0	0	0	0	0	0	0	0	1	0	0	0
3583	66	0	21	1	1	3	0	0	0	0	0	0	0	0	0	1	0	0
5768	19	1	46	2	1	2	0	0	0	0	0	0	0	0	0	0	1	0
2865	1	1	45	1	1	2	0	0	0	0	0	0	0	0	0	1	0	0
2866	1	0	29	1	1	3	0	0	0	0	0	0	0	0	0	1	0	0
2879	1	0	59	1	1	2	0	0	0	0	0	0	0	0	1	0	0	0
2897	1	0	59	1	1	3	0	0	0	0	0	0	0	0	0	1	0	0
4126	42	1	36	2	2	2	0	0	0	0	0	0	0	0	0	0	1	0
4163	42	1	40	2	2	3	0	0	0	0	0	0	0	0	0	0	1	0
4182	42	0	32	2	2	2	0	0	0	0	0	0	0	0	0	0	1	0
4968	2	1	59	2	1	3	0	0	0	0	0	0	0	0	0	0	1	0
5002	2	0	44	2	1	3	0	0	0	0	0	0	0	0	0	0	0	1
5008	2	1	54	2	1	2	0	0	0	0	0	0	0	0	0	0	0	1
5012	2	0	43	2	2	3	0	0	0	0	0	0	0	0	0	0	0	1
1202	41	1	39	1	1	2	0	0	0	0	0	0	0	0	0	0	1	0
1259	41	1	46	2	1	2	0	0	0	0	0	0	0	0	0	0	1	0
1267	41	0	33	2	2	2	0	0	0	0	0	0	0	0	0	0	1	0
4343	16	0	30	1	1	2	0	0	0	0	0	0	0	0	0	1	0	0
4354	16	0	52	1	1	2	0	0	0	0	0	0	0	0	0	1	0	0
4363	16	1	53	1	1	2	0	0	0	0	0	0	0	0	0	1	0	0
4368	16	1	58	2	1	2	0	0	0	0	0	0	0	0	0	0	0	1
4369	16	0	50	1	1	2	0	0	0	0	0	0	0	0	0	1	0	0
4370	16	1	38	2	1	2	0	0	0	0	0	0	0	0	0	0	0	1
4373	16	0	55	2	1	2	0	0	0	0	0	0	0	0	0	0	0	1
4383	16	1	47	1	1	2	0	0	0	0	0	0	0	0	0	1	0	0
4396	16	0	37	1	1	2	0	0	0	0	0	0	0	0	0	1	0	0
4398	16	1	30	2	2	2	0	0	0	0	0	0	0	0	0	0	0	1
6299	57	1	44	1	1	2	0	0	0	0	0	0	0	0	1	0	0	0
7080	15	0	23	1	1	3	0	0	0	0	0	0	0	0	0	1	0	0
7085	15	0	40	1	1	2	0	0	0	0	0	0	0	0	0	1	0	0
7094	15	0	40	1	1	1	0	0	0	0	0	0	0	0	0	1	0	0
7112	15	0	42	2	1	2	0	0	0	0	0	0	0	0	0	0	1	0
7114	15	0	30	1	2	3	0	0	0	0	0	0	0	0	0	1	0	0
7118	15	1	38	2	1	2	0	0	0	0	0	0	0	0	0	0	1	0
7149	15	0	38	2	1	2	0	0	0	0	0	0	0	0	0	0	1	0
7152	15	0	48	1	1	2	0	0	0	0	0	0	0	0	1	0	0	0
2500	71	1	44	2	1	2	0	0	0	0	0	0	0	0	0	0	1	0
2509	71	0	45	1	1	2	0	0	0	0	0	0	0	0	0	1	0	0
2517	71	0	35	1	1	2	0	0	0	0	0	0	0	0	0	0	1	0
2537	71	0	31	2	2	2	0	0	0	0	0	0	0	0	0	0	1	0
1532	23	1	48	1	1	2	0	0	0	0	0	0	0	0	0	1	0	0
1550	23	0	33	1	1	2	0	0	0	0	0	0	0	0	0	1	0	0
2777	26	1	56	2	1	2	0	0	0	0	0	0	0	0	0	0	1	0
2785	26	1	27	1	1	2	0	0	0	0	0	0	0	0	0	1	0	0
5502	47	0	30	1	1	2	0	0	0	0	0	0	0	0	0	1	0	0
5510	47	0	38	1	1	2	0	0	0	0	0	0	0	0	0	0	0	1
5514	47	1	30	1	1	2	0	0	0	0	0	0	0	0	0	1	0	0
5515	47	0	45	1	1	2	0	0	0	0	0	0	0	0	0	0	1	0
5536	47	0	26	1	1	2	0	0	0	0	0	0	0	0	0	1	0	0
5537	47	0	24	1	2	2	0	0	0	0	0	0	0	0	0	1	0	0
5544	47	0	22	1	2	2	0	0	0	0	0	0	0	0	0	1	0	0
5566	47	0	28	1	1	2	0	0	0	0	0	0	0	0	0	1	0	0
5567	47	0	32	2	1	2	0	0	0	0	0	0	0	0	0	0	0	1
5575	47	1	39	2	1	2	0	0	0	0	0	0	0	0	0	0	1	0
5589	47	0	38	1	1	2	0	0	0	0	0	0	0	0	0	1	0	0
5593	47	0	29	2	1	2	0	0	0	0	0	0	0	0	0	0	1	0
5896	54	1	35	2	1	2	0	0	0	0	0	0	0	0	0	0	1	0
5916	54	1	21	1	2	3	0	0	0	0	0	0	0	0	0	1	0	0
5917	54	0	37	1	1	2	0	0	0	0	0	0	0	0	0	1	0	0
6579	52	0	52	1	1	2	0	0	0	0	0	0	0	0	0	1	0	0
6613	52	1	50	2	1	2	0	0	0	0	0	0	0	0	0	1	0	0
6628	52	1	58	1	1	2	0	0	0	0	0	0	0	0	0	1	0	0
6664	52	1	52	2	1	2	0	0	0	0	0	0	0	0	0	1	0	0
5457	10	0	45	1	1	2	0	0	0	0	0	0	0	0	0	1	0	0
5496	10	0	30	2	1	2	0	0	0	0	0	0	0	0	0	0	1	0
2	20	0	#NULL!	#NULL!	1	2	0	0	0	0	0	0	0	0	0	0	1	0
4595	18	0	36	1	1	2	0	0	0	0	0	0	0	0	0	1	0	0
4636	20	0	34	1	1	2	0	0	0	0	0	0	0	0	0	0	0	1
4670	20	0	42	2	1	2	0	0	0	0	0	0	0	0	0	0	0	1
5988	36	0	24	1	1	2	0	0	0	0	0	0	0	0	0	1	0	0
6024	36	0	54	1	1	2	0	0	0	0	0	0	0	0	0	1	0	0
6076	36	0	46	1	1	2	0	0	0	0	0	0	0	0	0	1	0	0
3094	33	0	58	1	1	2	0	0	0	0	0	0	0	0	0	1	0	0
3152	33	1	36	1	2	2	0	0	0	0	0	0	0	0	0	1	0	0
1090	11	0	38	1	1	3	0	0	0	0	0	0	0	0	0	1	0	0
1137	11	0	21	1	1	3	0	0	0	0	0	0	0	0	0	1	0	0
1169	11	0	27	1	1	3	0	0	0	0	0	0	0	0	0	1	0	0
1191	11	0	42	2	2	3	0	0	0	0	0	0	0	0	0	1	0	0
4699	31	0	20	1	2	3	0	0	0	0	0	0	0	0	0	1	0	0
4703	31	0	36	2	1	2	0	0	0	0	0	0	0	0	0	0	1	0
4731	31	0	35	1	2	2	0	0	0	0	0	0	0	0	0	0	0	1
4744	31	0	36	1	1	3	0	0	0	0	0	0	0	0	0	1	0	0
4748	31	0	40	1	1	2	0	0	0	0	0	0	0	0	0	1	0	0
4757	31	0	38	1	1	2	0	0	0	0	0	0	0	0	0	1	0	0
4765	31	1	48	1	1	2	0	0	0	0	0	0	0	0	0	1	0	0
4778	31	1	44	1	1	2	0	0	0	0	0	0	0	0	0	1	0	0
4784	31	0	49	1	1	2	0	0	0	0	0	0	0	0	0	1	0	0
4785	31	0	41	1	1	2	0	0	0	0	0	0	0	0	0	1	0	0
4787	31	0	31	1	2	2	0	0	0	0	0	0	0	0	0	1	0	0
4796	31	0	39	1	2	2	0	0	0	0	0	0	0	0	0	1	0	0
6794	7	0	39	1	1	#NULL!	0	0	0	0	0	0	0	0	0	1	0	0
6828	7	0	45	1	1	2	0	0	0	0	0	0	0	0	0	1	0	0
6837	7	1	54	1	1	2	0	0	0	0	0	0	0	0	0	1	0	0
6842	7	0	43	1	2	2	0	0	0	0	0	0	0	0	0	1	0	0
6850	7	0	22	1	2	3	0	0	0	0	0	0	0	0	0	1	0	0
6858	7	1	53	1	1	2	0	0	0	0	0	0	0	0	0	1	0	0
6860	7	0	46	1	1	2	0	0	0	0	0	0	0	0	0	1	0	0
3477	62	1	57	1	1	2	0	0	0	0	0	0	0	0	0	0	0	1
3519	62	1	40	2	1	2	0	0	0	0	0	0	0	0	0	0	1	0
3525	62	1	28	1	1	2	0	0	0	0	0	0	0	0	0	0	1	0
3526	62	0	24	1	1	2	0	0	0	0	0	0	0	0	1	0	0	0
3533	62	1	48	2	1	2	0	0	0	0	0	0	0	0	0	0	0	1
4207	13	1	53	1	1	2	0	0	0	0	0	0	0	0	0	1	0	0
4212	13	0	52	1	1	2	0	0	0	0	0	0	0	0	0	1	0	0
4236	13	0	59	2	1	2	0	0	0	0	0	0	0	0	0	1	0	0
4247	13	0	35	1	1	2	0	0	0	0	0	0	0	0	0	1	0	0
4280	13	0	25	1	2	2	0	0	0	0	0	0	0	0	0	1	0	0
4285	13	0	48	1	#NULL!	2	0	0	0	0	0	0	0	0	0	1	0	0
5031	3	0	41	1	1	2	0	0	0	0	0	0	0	0	1	0	0	0
5075	3	0	51	1	1	2	0	0	0	0	0	0	0	0	0	1	0	0
5085	3	0	59	1	1	2	0	0	0	0	0	0	0	0	0	0	0	1
2051	14	0	32	1	2	2	0	0	0	0	0	0	0	0	0	1	0	0
43	64	0	58	#NULL!	1	2	0	0	0	0	0	0	0	0	0	0	0	1
264	30	1	#NULL!	2	#NULL!	2	0	0	0	0	0	0	0	0	0	0	1	0
678	30	0	47	1	1	2	0	0	0	0	0	0	0	0	0	1	0	0
695	30	1	46	1	1	1	0	0	0	0	0	0	0	0	0	1	0	0
711	30	0	46	1	1	2	0	0	0	0	0	0	0	0	0	1	0	0
722	30	1	49	2	1	1	0	0	0	0	0	0	0	0	0	0	1	0
724	30	1	38	2	1	2	0	0	0	0	0	0	0	0	0	0	1	0
737	30	1	31	2	#NULL!	#NULL!	0	0	0	0	0	0	0	0	0	1	0	0
3657	5	0	52	1	2	#NULL!	0	0	0	0	0	0	0	0	0	1	0	0
3692	5	0	45	1	1	2	0	0	0	0	0	0	0	0	0	1	0	0
3701	5	1	54	1	1	2	0	0	0	0	0	0	0	0	0	1	0	0
3706	5	0	43	1	2	2	0	0	0	0	0	0	0	0	0	1	0	0
3714	5	0	22	1	2	3	0	0	0	0	0	0	0	0	0	1	0	0
3722	5	1	53	1	1	2	0	0	0	0	0	0	0	0	0	1	0	0
3724	5	0	46	1	1	2	0	0	0	0	0	0	0	0	0	1	0	0
5224	69	1	25	2	2	2	0	0	0	0	0	0	0	0	0	0	1	0
5294	69	0	29	1	2	2	0	0	0	0	0	0	0	0	0	0	1	0
5296	69	1	40	2	1	2	0	0	0	0	0	0	0	0	0	0	1	0
5305	69	1	49	2	1	2	0	0	0	0	0	0	0	0	0	0	1	0
7008	48	0	39	2	1	2	0	0	0	0	0	0	0	0	0	0	0	1
153	17	0	46	#NULL!	1	2	0	0	0	0	0	0	0	0	0	0	0	1
219	17	0	39	#NULL!	1	2	0	0	0	0	0	0	0	0	0	0	0	1
1688	51	0	46	1	1	2	0	0	0	0	0	0	0	0	0	0	1	0
1741	51	1	48	1	1	2	0	0	0	0	0	0	0	0	1	0	0	0
1745	51	0	38	1	1	2	0	0	0	0	0	0	0	0	1	0	0	0
4856	28	1	38	2	1	2	0	0	0	0	0	0	0	0	0	0	1	0
3867	29	1	58	2	1	1	1	1	0	0	0	1	1	0	0	0	0	0
4515	18	1	49	2	2	2	1	1	0	1	0	0	0	1	0	0	0	0
5149	49	1	29	2	1	2	1	1	0	0	1	0	0	1	0	0	0	0
5165	49	1	52	2	1	2	1	1	0	0	0	0	1	1	0	0	0	0
5201	49	0	50	2	1	1	1	1	0	0	0	0	1	1	0	0	0	0
21	64	1	55	#NULL!	1	1	1	1	0	0	0	1	0	1	0	0	0	0
72	64	1	53	#NULL!	1	2	1	0	0	0	1	1	1	0	0	0	0	0
6977	48	0	45	2	1	2	1	1	0	1	0	0	0	1	0	0	0	0
7038	48	1	54	2	1	2	1	0	0	0	1	1	1	0	0	0	0	0
191	17	0	45	#NULL!	1	2	1	1	0	1	0	0	0	1	0	0	0	0
1708	51	1	47	2	2	2	1	1	0	0	0	0	1	1	0	0	0	0
277	46	1	#NULL!	2	1	2	1	1	0	0	0	0	0	1	0	0	0	0
288	46	0	#NULL!	1	1	3	1	1	0	0	0	0	0	1	0	0	0	0
5320	8	1	50	2	1	2	1	1	0	0	0	0	0	1	0	0	0	0
5321	8	1	50	2	1	2	1	1	0	0	0	0	0	1	0	0	0	0
5336	8	1	45	1	1	2	1	1	0	0	0	0	0	1	0	0	0	0
5401	8	1	58	2	1	2	1	1	0	0	0	0	0	1	0	0	0	0
5404	8	0	39	1	1	2	1	1	0	0	0	0	0	1	0	0	0	0
6385	60	1	43	2	2	2	1	1	0	0	0	0	0	1	0	0	0	0
6447	60	1	59	2	1	2	1	1	0	0	0	0	0	1	0	0	0	0
6457	60	1	57	2	1	2	1	1	0	0	0	0	0	1	0	0	0	0
6460	60	0	53	1	1	2	1	0	0	0	1	0	0	1	0	0	0	0
6461	60	0	60	1	1	2	1	1	0	0	0	0	0	1	0	0	0	0
857	24	0	56	2	1	2	1	1	0	0	0	0	0	1	0	0	0	0
860	24	1	44	2	1	2	1	1	0	0	0	0	0	1	0	0	0	0
894	24	0	53	1	1	2	1	1	0	0	0	0	0	1	0	0	0	0
897	24	0	39	2	1	2	1	1	0	1	0	0	0	0	0	0	0	0
971	24	0	49	2	1	2	1	1	0	0	0	0	0	1	0	0	0	0
1419	12	0	45	2	1	2	1	0	1	0	0	0	0	1	0	0	0	0
3745	6	1	52	2	1	2	1	1	0	0	0	0	1	0	0	0	0	0
3756	6	1	58	2	1	2	1	1	0	0	0	0	1	0	0	0	0	0
3778	6	1	56	2	1	2	1	1	0	0	0	0	0	1	0	0	0	0
3806	6	0	47	2	1	2	1	0	0	0	1	0	0	1	0	0	0	0
451	9	0	32	2	1	1	1	1	0	0	1	0	0	0	0	0	0	0
117	44	0	59	#NULL!	1	2	1	1	0	0	0	0	0	1	0	0	0	0
361	68	1	#NULL!	2	1	#NULL!	1	1	0	0	0	0	0	1	0	0	0	0
2140	56	0	59	2	1	2	1	1	0	0	0	0	0	1	0	0	0	0
3280	44	1	45	1	1	2	1	1	0	0	0	0	0	1	0	0	0	0
3291	44	1	45	2	1	2	1	0	0	1	1	0	0	0	0	0	0	0
2703	39	1	45	2	1	2	1	1	0	0	0	0	0	1	0	0	0	0
2706	39	1	45	2	1	1	1	1	0	0	0	0	0	1	0	0	0	0
3828	29	0	54	1	1	2	1	1	0	0	0	0	0	1	0	0	0	0
3843	29	1	47	2	1	2	1	1	0	0	0	0	0	1	0	0	0	0
3850	29	1	59	2	1	1	1	1	0	0	0	0	0	1	0	0	0	0
3544	66	0	58	1	1	3	1	1	0	0	0	0	0	1	0	0	0	0
3545	66	1	59	1	1	2	1	1	0	0	0	0	0	1	0	0	0	0
3547	66	1	35	2	1	3	1	1	0	0	0	0	0	1	0	0	0	0
3557	66	0	37	2	1	2	0	1	0	0	0	0	1	1	0	0	0	0
3586	66	0	34	2	1	2	1	1	0	0	0	0	0	1	0	0	0	0
3608	66	1	33	2	#NULL!	1	1	1	0	0	0	0	0	1	0	0	0	0
5705	19	1	42	2	1	2	1	0	0	0	0	0	1	1	0	0	0	0
5710	19	1	47	2	1	2	0	1	0	0	1	0	1	0	0	0	0	0
5722	19	0	56	2	1	2	1	1	0	0	0	0	0	1	0	0	0	0
5731	19	0	51	1	2	2	1	1	0	0	0	0	0	1	0	0	0	0
5736	19	0	56	1	1	2	1	1	0	0	0	0	0	1	0	0	0	0
5770	19	0	31	2	2	2	1	0	1	0	0	0	0	1	0	0	0	0
2858	1	0	59	1	1	3	1	1	0	0	0	0	0	1	0	0	0	0
2859	1	1	59	1	1	2	1	1	0	0	0	0	0	1	0	0	0	0
2861	1	1	54	2	1	3	1	1	0	0	0	0	0	1	0	0	0	0
2871	1	0	45	2	1	2	0	1	0	0	0	0	1	1	0	0	0	0
2900	1	0	59	2	1	2	1	1	0	0	0	0	0	1	0	0	0	0
2922	1	1	57	2	#NULL!	1	1	1	0	0	0	0	0	1	0	0	0	0
4989	2	0	55	2	1	1	1	1	0	0	0	0	0	1	0	0	0	0
4990	2	1	54	1	1	3	1	1	0	0	0	0	0	1	0	0	0	0
5849	65	0	58	2	1	2	1	1	0	0	1	0	0	0	0	0	0	0
785	45	1	56	2	1	2	1	0	0	1	0	0	1	0	0	0	0	0
823	45	1	48	2	1	2	1	1	1	0	0	0	0	0	0	0	0	0
824	45	1	50	1	1	2	1	1	1	0	0	0	0	0	0	0	0	0
1252	41	0	49	1	1	2	1	1	0	0	0	0	0	1	0	0	0	0
1275	41	0	50	2	1	2	1	1	0	0	0	0	0	1	0	0	0	0
1773	53	0	56	1	1	2	1	1	0	0	0	0	0	1	0	0	0	0
1879	58	0	40	2	1	2	1	1	0	0	0	1	0	0	0	0	0	0
1909	58	1	52	2	1	2	1	1	0	0	0	0	0	1	0	0	0	0
4338	16	0	46	1	1	2	1	1	0	0	1	0	0	0	0	0	0	0
4376	16	1	57	2	1	2	0	1	0	0	1	0	1	0	0	0	0	0
4397	16	1	50	2	1	2	1	0	0	0	1	1	0	0	0	0	0	0
653	61	0	54	1	1	2	0	1	0	0	1	0	0	1	0	0	0	0
1346	70	0	47	2	1	2	1	1	0	0	0	0	0	1	0	0	0	0
1498	23	0	50	2	1	2	1	1	0	0	0	0	0	1	0	0	0	0
1537	23	1	49	2	1	2	1	1	0	0	0	0	0	1	0	0	0	0
2798	26	1	52	2	1	2	1	1	0	0	0	0	0	1	0	0	0	0
5897	54	0	41	2	1	2	1	1	0	0	1	0	0	0	0	0	0	0
6940	37	0	56	2	1	2	1	1	0	0	0	0	0	1	0	0	0	0
6953	37	0	53	1	1	2	1	1	0	0	0	0	0	1	0	0	0	0
343	10	0	#NULL!	2	2	#NULL!	1	1	0	0	0	0	0	1	0	0	0	0
5416	10	0	52	2	1	1	1	1	0	0	0	0	0	1	0	0	0	0
5441	10	0	46	2	1	2	1	1	0	0	0	0	0	1	0	0	0	0
338	49	0	#NULL!	2	1	2	1	1	0	0	0	0	1	0	0	0	0	0
4554	18	1	59	2	1	2	1	1	0	0	0	0	1	0	0	0	0	0
5134	49	0	54	2	1	2	1	1	0	0	0	0	0	1	0	0	0	0
5167	49	1	58	2	1	2	1	1	0	0	0	0	0	1	0	0	0	0
5177	49	1	47	2	1	3	1	1	0	0	0	0	1	0	0	0	0	0
5179	49	0	35	2	1	2	1	0	0	0	0	0	1	1	0	0	0	0
5185	49	0	58	2	1	2	1	0	0	0	1	0	0	1	0	0	0	0
4279	13	0	57	1	1	2	1	1	0	0	0	1	0	0	0	0	0	0
4419	59	0	40	2	1	2	1	1	0	0	0	0	0	1	0	0	0	0
4425	59	1	50	2	2	2	1	1	0	1	0	0	0	0	0	0	0	0
4426	59	0	52	1	2	2	1	1	0	0	0	0	0	1	0	0	0	0
4435	59	0	59	2	2	2	1	1	0	0	0	1	0	0	0	0	0	0
4444	59	1	47	2	#NULL!	2	1	1	0	0	0	0	0	1	0	0	0	0
5038	3	1	60	2	1	2	1	1	0	0	0	0	0	1	0	0	0	0
5056	3	1	57	1	1	2	1	1	0	0	0	0	0	1	0	0	0	0
5066	3	1	58	2	1	2	1	1	0	0	0	0	0	1	0	0	0	0
5070	3	1	58	2	1	3	1	1	0	0	0	0	0	1	0	0	0	0
2039	14	1	58	2	1	2	1	1	0	0	0	0	1	0	0	0	0	0
14	64	1	49	#NULL!	1	2	1	1	0	0	0	1	0	0	0	0	0	0
15	64	1	56	#NULL!	1	3	1	1	0	0	0	1	0	0	0	0	0	0
16	64	0	54	#NULL!	1	2	1	1	0	0	0	1	0	0	0	0	0	0
31	64	0	60	#NULL!	1	2	1	1	0	0	0	1	0	0	0	0	0	0
39	64	1	41	#NULL!	1	3	1	1	1	0	0	0	0	0	0	0	0	0
52	64	0	37	#NULL!	1	2	0	1	1	1	0	0	0	0	0	0	0	0
59	64	1	21	#NULL!	2	2	1	1	0	1	0	0	0	0	0	0	0	0
73	64	0	49	#NULL!	1	2	1	1	0	0	0	1	0	0	0	0	0	0
7024	48	1	42	2	2	2	1	1	0	1	0	0	0	0	0	0	0	0
156	17	0	35	#NULL!	1	2	1	1	0	0	0	0	1	0	0	0	0	0
162	17	1	54	#NULL!	1	2	1	1	0	0	0	0	1	0	0	0	0	0
163	17	1	58	#NULL!	1	2	1	1	0	0	0	0	1	0	0	0	0	0
6187	50	1	55	2	1	2	1	1	0	0	0	0	0	1	0	0	0	0
285	46	0	#NULL!	1	1	2	0	1	0	0	1	0	0	0	0	0	0	0
286	46	1	#NULL!	2	1	2	1	1	0	0	0	0	0	0	0	0	0	0
1594	46	0	50	2	1	2	0	0	0	0	1	0	1	0	0	0	0	0
1595	46	0	45	2	1	2	0	1	0	0	1	0	0	0	0	0	0	0
1603	46	0	48	2	1	2	0	1	0	0	0	0	0	1	0	0	0	0
1613	46	1	23	1	2	2	1	0	0	0	0	0	0	1	0	0	0	0
1663	46	0	49	2	2	2	1	0	0	0	0	0	0	1	0	0	0	0
5311	8	0	23	1	1	2	0	0	1	0	0	0	0	1	0	0	0	0
5325	8	1	44	2	2	2	0	1	0	0	0	1	0	0	0	0	0	0
5331	8	1	59	2	1	2	1	1	0	0	0	0	0	0	0	0	0	0
5333	8	1	56	2	2	3	1	0	0	0	0	0	0	1	0	0	0	0
5334	8	0	49	2	1	3	1	1	0	0	0	0	0	0	0	0	0	0
370	60	0	#NULL!	2	2	2	1	0	0	0	0	0	0	1	0	0	0	0
371	60	0	#NULL!	1	1	2	1	0	0	0	0	0	0	1	0	0	0	0
4009	32	0	26	2	1	2	0	1	0	0	1	0	0	0	0	0	0	0
6378	60	1	29	2	2	2	1	0	0	0	0	0	0	1	0	0	0	0
6384	60	1	32	2	1	2	0	0	0	0	1	0	0	1	0	0	0	0
6386	60	1	45	2	1	2	1	0	0	0	0	0	0	1	0	0	0	0
6396	60	1	42	2	1	2	0	0	0	0	1	0	0	1	0	0	0	0
6399	60	0	24	2	2	2	0	1	0	0	0	0	0	1	0	0	0	0
6404	60	1	40	2	1	2	0	1	0	0	0	0	0	1	0	0	0	0
6405	60	0	49	1	1	2	0	0	0	0	0	1	0	1	0	0	0	0
6417	60	1	49	2	1	2	1	1	0	0	0	0	0	0	0	0	0	0
6422	60	0	56	2	1	2	1	0	0	0	0	0	0	1	0	0	0	0
6425	60	1	44	2	1	2	1	0	0	0	0	0	0	1	0	0	0	0
6435	60	1	46	2	1	2	1	0	0	0	0	0	0	1	0	0	0	0
6438	60	1	44	2	2	2	0	0	0	0	0	0	1	1	0	0	0	0
6440	60	1	52	2	1	2	0	1	0	0	0	0	0	1	0	0	0	0
6441	60	0	31	2	1	2	0	0	0	0	1	0	0	1	0	0	0	0
6449	60	1	52	2	1	2	1	0	0	0	0	0	0	1	0	0	0	0
6453	60	0	52	2	1	2	1	0	0	0	0	0	0	1	0	0	0	0
6459	60	0	24	2	2	2	0	1	0	0	0	0	0	1	0	0	0	0
6462	60	0	48	2	1	2	1	0	0	0	0	0	0	1	0	0	0	0
6463	60	0	46	2	1	2	0	1	0	0	1	0	0	0	0	0	0	0
6464	60	0	55	2	1	2	1	0	1	0	0	0	0	0	0	0	0	0
6465	60	1	55	2	1	2	1	0	0	0	0	0	0	1	0	0	0	0
6467	60	1	48	2	1	2	0	0	0	0	0	1	0	1	0	0	0	0
864	24	1	50	2	1	2	0	0	0	0	0	0	1	1	0	0	0	0
866	24	1	52	2	1	2	1	1	0	0	0	0	0	0	0	0	0	0
872	24	1	56	1	1	2	1	0	0	0	0	0	1	0	0	0	0	0
874	24	1	57	1	1	2	1	0	0	0	0	0	1	0	0	0	0	0
881	24	1	52	2	1	2	0	0	0	0	0	0	1	1	0	0	0	0
883	24	0	56	2	2	3	1	1	0	0	0	0	0	0	0	0	0	0
886	24	0	35	1	1	2	1	0	0	0	0	0	0	1	0	0	0	0
899	24	0	59	2	1	2	1	1	0	0	0	0	0	0	0	0	0	0
903	24	0	56	2	1	2	1	1	0	0	0	0	0	0	0	0	0	0
907	24	0	50	1	1	2	1	1	0	0	0	0	0	0	0	0	0	0
913	24	0	51	1	1	2	1	1	0	0	0	0	0	0	0	0	0	0
925	24	0	55	2	1	2	1	0	0	0	0	0	0	1	0	0	0	0
939	24	0	49	1	1	2	1	1	0	0	0	0	0	0	0	0	0	0
945	24	0	57	1	1	2	1	1	0	0	0	0	0	0	0	0	0	0
949	24	0	46	2	1	2	1	1	0	0	0	0	0	0	0	0	0	0
950	24	0	50	2	1	2	1	1	0	0	0	0	0	0	0	0	0	0
953	24	0	56	1	1	2	1	1	0	0	0	0	0	0	0	0	0	0
956	24	0	59	2	1	2	1	1	0	0	0	0	0	0	0	0	0	0
964	24	0	59	1	1	2	1	1	0	0	0	0	0	0	0	0	0	0
965	24	0	59	1	1	2	1	1	0	0	0	0	0	0	0	0	0	0
974	24	0	49	2	1	2	1	1	0	0	0	0	0	0	0	0	0	0
1403	12	1	46	2	1	2	1	1	0	0	0	0	0	0	0	0	0	0
1458	12	1	53	1	1	2	1	1	0	0	0	0	0	0	0	0	0	0
3735	6	1	51	2	1	2	0	1	0	0	0	0	1	0	0	0	0	0
3736	6	1	40	2	1	2	1	0	0	0	0	0	1	0	0	0	0	0
3740	6	1	58	1	1	2	1	0	0	0	0	0	1	0	0	0	0	0
3759	6	1	59	2	1	2	1	1	0	0	0	0	0	0	0	0	0	0
3761	6	1	21	2	1	3	1	0	0	0	0	0	0	1	0	0	0	0
3763	6	1	54	1	1	2	1	0	0	0	0	0	1	0	0	0	0	0
3776	6	0	51	2	2	3	1	0	0	0	0	0	0	1	0	0	0	0
3777	6	0	36	2	2	2	1	0	0	0	0	1	0	0	0	0	0	0
3779	6	0	57	2	1	2	1	1	0	0	0	0	0	0	0	0	0	0
3781	6	0	51	1	1	2	0	1	0	0	0	0	0	1	0	0	0	0
3785	6	1	49	2	1	2	0	0	0	0	0	0	1	1	0	0	0	0
3807	6	1	49	2	2	2	1	0	0	0	1	0	0	0	0	0	0	0
3810	6	0	36	1	2	2	0	0	0	0	1	0	0	1	0	0	0	0
350	25	0	#NULL!	1	1	2	1	0	0	0	0	0	0	1	0	0	0	0
384	9	1	55	1	1	2	1	1	0	0	0	0	0	0	0	0	0	0
401	9	0	33	1	1	2	1	1	0	0	0	0	0	0	0	0	0	0
442	9	1	45	2	1	2	0	1	0	0	0	1	0	0	0	0	0	0
458	9	0	28	1	1	2	1	1	0	0	0	0	0	0	0	0	0	0
465	9	0	54	2	2	2	1	1	0	0	0	0	0	0	0	0	0	0
476	9	0	46	1	1	2	1	1	0	0	0	0	0	0	0	0	0	0
5598	25	1	52	1	2	2	1	1	0	0	0	0	0	0	0	0	0	0
5603	25	1	54	2	2	2	0	0	0	0	0	0	1	1	0	0	0	0
5617	25	0	51	1	1	2	1	1	0	0	0	0	0	0	0	0	0	0
5618	25	0	49	1	1	2	1	0	0	0	0	0	0	1	0	0	0	0
5634	25	1	48	2	1	2	0	0	0	0	0	0	1	1	0	0	0	0
5662	25	0	56	2	1	2	1	1	0	0	0	0	0	0	0	0	0	0
5664	25	0	43	1	2	2	0	1	0	0	0	0	0	1	0	0	0	0
5665	25	0	38	1	2	2	1	0	0	0	0	0	0	1	0	0	0	0
5674	25	0	38	1	1	2	1	0	0	0	0	0	0	1	0	0	0	0
5683	25	0	54	1	#NULL!	2	1	0	0	0	0	0	0	1	0	0	0	0
5687	25	0	44	1	1	2	1	1	0	0	0	0	0	0	0	0	0	0
314	44	1	#NULL!	2	1	2	1	1	0	0	0	0	0	0	0	0	0	0
318	44	0	#NULL!	2	1	2	1	1	0	0	0	0	0	0	0	0	0	0
320	44	0	#NULL!	2	1	2	1	1	0	0	0	0	0	0	0	0	0	0
2093	56	0	59	1	1	2	1	1	0	0	0	0	0	0	0	0	0	0
2095	56	0	50	2	1	2	1	0	0	0	0	0	0	1	0	0	0	0
2111	56	0	41	2	1	2	1	0	0	0	0	0	0	1	0	0	0	0
2123	56	0	53	2	1	2	1	0	0	0	0	0	0	1	0	0	0	0
2147	56	0	59	1	1	2	1	0	0	0	0	0	0	1	0	0	0	0
3255	44	0	36	2	2	2	0	0	0	0	0	1	0	1	0	0	0	0
3266	44	1	53	2	1	2	1	1	0	0	0	0	0	0	0	0	0	0
6111	68	1	56	2	1	2	1	0	0	0	0	0	1	0	0	0	0	0
6133	68	1	51	2	1	2	1	1	0	0	0	0	0	0	0	0	0	0
6135	68	1	45	2	2	2	1	0	0	0	0	0	1	0	0	0	0	0
6143	68	0	48	2	#NULL!	2	1	1	0	0	0	0	0	0	0	0	0	0
6160	68	0	55	1	1	2	1	0	0	0	0	0	0	1	0	0	0	0
6166	68	1	51	2	1	2	1	0	0	0	0	0	1	0	0	0	0	0
6176	68	0	58	1	1	2	1	1	0	0	0	0	0	0	0	0	0	0
121	29	0	44	#NULL!	2	2	0	1	0	0	0	0	0	1	0	0	0	0
293	43	0	#NULL!	1	1	2	1	1	0	0	0	0	0	0	0	0	0	0
301	39	0	#NULL!	2	1	2	1	1	0	0	0	0	0	0	0	0	0	0
308	39	1	#NULL!	1	1	2	0	1	0	0	0	0	0	1	0	0	0	0
309	39	1	#NULL!	2	2	2	1	1	0	0	0	0	0	0	0	0	0	0
329	29	0	#NULL!	2	1	3	1	1	0	0	0	0	0	0	0	0	0	0
2408	43	1	55	1	1	3	1	1	0	0	0	0	0	0	0	0	0	0
2422	43	0	58	1	1	3	1	1	0	0	0	0	0	0	0	0	0	0
2458	43	1	48	2	1	3	1	0	0	0	0	0	0	1	0	0	0	0
2681	39	1	59	1	1	2	1	1	0	0	0	0	0	0	0	0	0	0
2687	39	1	43	2	1	2	0	0	0	0	1	0	0	1	0	0	0	0
2693	39	1	52	2	1	2	1	1	0	0	0	0	0	0	0	0	0	0
2699	39	1	55	2	1	2	1	0	0	0	0	0	0	1	0	0	0	0
2701	39	1	52	2	1	2	1	0	0	0	0	1	0	0	0	0	0	0
2708	39	0	58	2	1	2	1	1	0	0	0	0	0	0	0	0	0	0
2721	39	0	58	2	1	3	1	1	0	0	0	0	0	0	0	0	0	0
2724	39	1	49	2	1	2	1	1	0	0	0	0	0	0	0	0	0	0
2725	39	1	50	2	1	2	1	0	0	0	0	0	0	1	0	0	0	0
2726	39	0	42	1	1	2	1	1	0	0	0	0	0	0	0	0	0	0
2733	39	0	58	1	2	2	1	1	0	0	0	0	0	0	0	0	0	0
2736	39	1	49	1	1	2	1	1	0	0	0	0	0	0	0	0	0	0
2739	39	1	51	2	1	2	1	1	0	0	0	0	0	0	0	0	0	0
2987	22	0	59	1	1	2	1	1	0	0	0	0	0	0	0	0	0	0
2995	22	1	54	1	1	2	1	1	0	0	0	0	0	0	0	0	0	0
3817	29	0	50	2	1	2	0	1	0	0	0	0	0	1	0	0	0	0
3818	29	1	49	2	1	2	1	0	0	0	0	0	1	0	0	0	0	0
3832	29	0	36	2	2	2	0	0	0	0	0	1	0	1	0	0	0	0
3833	29	0	39	2	1	2	1	1	0	0	0	0	0	0	0	0	0	0
3841	29	0	48	1	1	2	0	1	0	0	0	0	0	1	0	0	0	0
3863	29	1	56	1	1	2	0	0	0	1	0	0	0	1	0	0	0	0
3864	29	1	42	2	1	2	1	1	0	0	0	0	0	0	0	0	0	0
3865	29	0	34	1	1	2	1	0	0	0	0	0	0	1	0	0	0	0
3877	29	1	56	2	1	1	0	1	0	0	0	0	0	1	0	0	0	0
3881	29	0	57	2	1	3	1	1	0	0	0	0	0	0	0	0	0	0
3887	29	0	38	2	2	2	1	0	0	0	0	0	1	0	0	0	0	0
3895	29	1	25	2	2	2	0	0	0	0	1	0	0	1	0	0	0	0
3900	29	1	48	2	#NULL!	2	1	0	0	0	0	0	1	0	0	0	0	0
3901	29	0	40	1	1	2	1	0	0	0	1	0	0	0	0	0	0	0
6482	21	1	57	2	1	2	1	1	0	0	0	0	0	0	0	0	0	0
6509	21	1	60	1	1	2	1	1	0	0	0	0	0	0	0	0	0	0
2173	63	0	50	2	1	2	1	1	0	0	0	0	0	0	0	0	0	0
2182	63	1	40	2	1	2	1	0	0	0	1	0	0	0	0	0	0	0
2183	63	1	46	2	1	2	1	0	0	0	1	0	0	0	0	0	0	0
2189	63	0	50	1	1	2	1	1	0	0	0	0	0	0	0	0	0	0
2205	63	1	54	2	1	2	0	1	0	0	1	0	0	0	0	0	0	0
2249	63	0	50	2	1	2	1	0	0	0	1	0	0	0	0	0	0	0
6677	55	1	52	2	1	2	1	1	0	0	0	0	0	0	0	0	0	0
6704	55	1	54	2	1	2	1	1	0	0	0	0	0	0	0	0	0	0
6720	55	1	53	1	1	2	0	1	0	0	1	0	0	0	0	0	0	0
6721	55	0	51	1	1	2	1	1	0	0	0	0	0	0	0	0	0	0
6725	55	1	59	2	1	2	1	1	0	0	0	0	0	0	0	0	0	0
6728	55	1	55	2	1	2	1	1	0	0	0	0	0	0	0	0	0	0
6729	55	0	50	2	1	2	1	1	0	0	0	0	0	0	0	0	0	0
6746	55	1	55	1	1	2	1	1	0	0	0	0	0	0	0	0	0	0
2579	27	1	49	2	1	2	1	1	0	0	0	0	0	0	0	0	0	0
2583	27	1	57	1	1	2	1	1	0	0	0	0	0	0	0	0	0	0
2608	27	0	47	1	1	2	1	1	0	0	0	0	0	0	0	0	0	0
2650	27	1	53	2	1	2	1	1	0	0	0	0	0	0	0	0	0	0
2652	27	1	49	2	1	2	1	1	0	0	0	0	0	0	0	0	0	0
3535	66	0	48	1	1	2	1	1	0	0	0	0	0	0	0	0	0	0
3538	66	0	29	2	1	2	0	1	0	0	0	0	0	1	0	0	0	0
3539	66	1	32	2	1	3	1	1	0	0	0	0	0	0	0	0	0	0
3540	66	0	20	1	1	2	0	1	0	0	0	0	0	1	0	0	0	0
3542	66	0	37	2	2	2	1	0	0	0	0	0	0	1	0	0	0	0
3543	66	1	35	2	2	2	1	0	0	0	0	0	0	1	0	0	0	0
3585	66	0	38	1	2	2	1	1	0	0	0	0	0	0	0	0	0	0
3610	66	0	48	2	1	2	1	1	0	0	0	0	0	0	0	0	0	0
3611	66	0	43	2	1	2	0	1	0	0	0	1	0	0	0	0	0	0
3623	66	0	22	1	2	2	1	1	0	0	0	0	0	0	0	0	0	0
3629	66	0	42	2	1	2	0	1	0	0	0	0	0	1	0	0	0	0
5699	19	0	49	2	1	2	0	0	0	0	0	1	1	0	0	0	0	0
5700	19	0	27	2	2	2	1	0	0	0	0	0	1	0	0	0	0	0
5706	19	1	47	2	1	2	0	0	0	0	0	0	1	1	0	0	0	0
5713	19	0	38	2	2	2	0	0	0	0	0	0	1	1	0	0	0	0
5715	19	1	29	2	2	2	0	0	0	0	0	0	1	1	0	0	0	0
5716	19	0	55	1	1	2	1	0	0	0	0	0	0	1	0	0	0	0
5725	19	0	47	1	1	2	0	0	0	0	0	0	1	1	0	0	0	0
5726	19	1	58	2	1	2	1	0	0	0	0	0	1	0	0	0	0	0
5743	19	0	55	1	1	2	1	1	0	0	0	0	0	0	0	0	0	0
5748	19	1	54	1	1	2	0	1	0	0	0	0	0	1	0	0	0	0
5753	19	0	47	2	1	2	1	0	0	0	0	0	0	1	0	0	0	0
5760	19	1	53	2	1	2	0	0	0	0	0	0	1	1	0	0	0	0
5764	19	1	32	2	2	2	0	0	0	0	0	0	1	1	0	0	0	0
5787	19	0	53	2	2	2	1	0	0	0	0	0	0	1	0	0	0	0
2849	1	0	53	1	1	2	1	1	0	0	0	0	0	0	0	0	0	0
2852	1	0	58	2	1	2	0	1	0	0	0	0	0	1	0	0	0	0
2853	1	1	59	2	1	3	1	1	0	0	0	0	0	0	0	0	0	0
2854	1	0	42	1	1	2	0	1	0	0	0	0	0	1	0	0	0	0
2856	1	0	53	2	2	2	1	0	0	0	0	0	0	1	0	0	0	0
2857	1	1	41	2	2	2	1	0	0	0	0	0	0	1	0	0	0	0
2899	1	0	55	1	2	2	1	1	0	0	0	0	0	0	0	0	0	0
2924	1	0	48	2	1	2	1	1	0	0	0	0	0	0	0	0	0	0
2925	1	0	43	2	1	2	0	1	0	0	0	1	0	0	0	0	0	0
2937	1	0	26	1	2	2	1	1	0	0	0	0	0	0	0	0	0	0
2943	1	0	52	2	2	2	0	1	0	0	0	0	0	1	0	0	0	0
4112	42	0	52	2	2	2	1	1	0	0	0	0	0	0	0	0	0	0
4118	42	1	40	1	2	2	1	1	0	0	0	0	0	0	0	0	0	0
4137	42	1	53	2	1	2	1	1	0	0	0	0	0	0	0	0	0	0
4144	42	1	45	2	1	2	1	1	0	0	0	0	0	0	0	0	0	0
4151	42	0	57	1	#NULL!	2	1	1	0	0	0	0	0	0	0	0	0	0
4161	42	1	56	2	#NULL!	#NULL!	1	1	0	0	0	0	0	0	0	0	0	0
4173	42	1	53	2	1	2	1	1	0	0	0	0	0	0	0	0	0	0
4193	42	0	54	2	1	2	1	1	0	0	0	0	0	0	0	0	0	0
4204	42	0	58	1	2	2	1	1	0	0	0	0	0	0	0	0	0	0
4932	2	1	55	2	1	3	1	0	0	0	0	0	1	0	0	0	0	0
4935	2	1	43	2	1	2	1	1	0	0	0	0	0	0	0	0	0	0
4977	2	0	59	2	1	2	1	1	0	0	0	0	0	0	0	0	0	0
4985	2	1	55	1	1	2	1	1	0	0	0	0	0	0	0	0	0	0
4986	2	1	59	2	1	3	1	0	0	0	0	0	0	1	0	0	0	0
4987	2	1	43	2	1	3	0	1	0	0	0	0	0	1	0	0	0	0
4988	2	0	58	1	1	2	1	1	0	0	0	0	0	0	0	0	0	0
4996	2	1	58	2	1	3	1	1	0	0	0	0	0	0	0	0	0	0
4997	2	1	58	2	2	2	0	1	0	0	0	0	0	1	0	0	0	0
4998	2	1	51	2	1	3	1	0	0	0	0	0	0	1	0	0	0	0
5003	2	1	59	2	1	2	0	1	0	0	0	0	0	1	0	0	0	0
5007	2	1	55	2	1	2	1	1	0	0	0	0	0	0	0	0	0	0
5814	65	1	50	2	1	2	1	1	0	0	0	0	0	0	0	0	0	0
5837	65	1	42	1	2	2	0	0	1	0	0	0	0	1	0	0	0	0
5846	65	0	50	2	1	2	1	1	0	0	0	0	0	0	0	0	0	0
5851	65	1	50	2	1	2	0	1	0	0	0	0	0	1	0	0	0	0
5873	65	1	57	2	1	2	1	1	0	0	0	0	0	0	0	0	0	0
788	45	0	55	2	1	2	1	1	0	0	0	0	0	0	0	0	0	0
789	45	0	51	1	1	2	1	1	0	0	0	0	0	0	0	0	0	0
805	45	0	53	2	1	1	1	1	0	0	0	0	0	0	0	0	0	0
854	45	0	40	1	2	2	1	1	0	0	0	0	0	0	0	0	0	0
1200	41	1	52	2	1	2	1	0	0	0	0	0	0	1	0	0	0	0
1204	41	0	56	1	1	2	1	0	0	0	0	1	0	0	0	0	0	0
1209	41	0	42	2	1	2	1	1	0	0	0	0	0	0	0	0	0	0
1230	41	0	40	1	1	2	1	1	0	0	0	0	0	0	0	0	0	0
1236	41	0	53	1	1	2	1	1	0	0	0	0	0	0	0	0	0	0
1247	41	0	57	1	1	2	1	1	0	0	0	0	0	0	0	0	0	0
1254	41	0	57	2	1	2	0	1	0	0	0	0	0	1	0	0	0	0
1264	41	0	54	2	1	1	1	1	0	0	0	0	0	0	0	0	0	0
1270	41	0	48	2	2	2	1	1	0	0	0	0	0	0	0	0	0	0
1285	41	0	56	1	1	2	1	1	0	0	0	0	0	0	0	0	0	0
1292	41	0	56	1	1	2	0	1	0	0	0	0	0	1	0	0	0	0
1788	53	0	57	2	1	2	1	1	0	0	0	0	0	0	0	0	0	0
1872	53	1	46	2	1	2	0	1	0	0	0	0	0	1	0	0	0	0
1878	58	0	38	2	1	2	1	1	0	0	0	0	0	0	0	0	0	0
1891	58	1	46	2	1	2	1	1	0	0	0	0	0	0	0	0	0	0
1898	58	1	45	2	1	2	1	1	0	0	0	0	0	0	0	0	0	0
4315	16	1	49	2	1	2	1	0	0	0	0	0	0	1	0	0	0	0
4388	16	0	45	1	1	2	1	1	0	0	0	0	0	0	0	0	0	0
4402	16	1	49	2	1	2	1	0	0	0	0	0	0	1	0	0	0	0
6337	57	0	43	2	1	2	0	1	0	1	0	0	0	0	0	0	0	0
6350	57	1	49	2	2	2	1	0	0	0	0	0	1	0	0	0	0	0
6361	57	0	56	2	1	2	1	1	0	0	0	0	0	0	0	0	0	0
6370	57	0	33	2	1	2	1	1	0	0	0	0	0	0	0	0	0	0
7082	15	0	49	2	1	2	1	1	0	0	0	0	0	0	0	0	0	0
7120	15	1	55	2	1	2	1	0	0	0	0	1	0	0	0	0	0	0
7138	15	0	49	2	1	3	1	1	0	0	0	0	0	0	0	0	0	0
7162	15	1	54	1	1	2	1	1	0	0	0	0	0	0	0	0	0	0
2359	35	1	58	2	#NULL!	1	1	1	0	0	0	0	0	0	0	0	0	0
2363	35	0	53	2	#NULL!	2	1	1	0	0	0	0	0	0	0	0	0	0
2477	71	1	57	2	1	2	0	0	0	0	0	1	0	1	0	0	0	0
2487	71	0	49	2	1	2	1	0	1	0	0	0	0	0	0	0	0	0
2498	71	1	43	2	1	2	1	1	0	0	0	0	0	0	0	0	0	0
2520	71	1	51	2	1	2	1	1	0	0	0	0	0	0	0	0	0	0
2526	71	1	54	1	1	2	1	1	0	0	0	0	0	0	0	0	0	0
2531	71	1	40	2	1	2	1	1	0	0	0	0	0	0	0	0	0	0
2546	71	1	47	2	1	2	1	1	0	0	0	0	0	0	0	0	0	0
270	4	0	#NULL!	2	1	#NULL!	1	1	0	0	0	0	0	0	0	0	0	0
604	61	0	55	1	1	2	1	1	0	0	0	0	0	0	0	0	0	0
605	61	0	45	1	1	2	0	1	0	0	0	0	0	1	0	0	0	0
617	61	0	52	1	1	2	0	1	0	0	0	0	0	1	0	0	0	0
619	61	0	48	2	1	2	0	1	0	0	0	0	0	1	0	0	0	0
629	61	0	48	2	1	2	1	1	0	0	0	0	0	0	0	0	0	0
630	61	0	45	2	2	2	1	1	0	0	0	0	0	0	0	0	0	0
635	61	0	54	2	1	2	0	1	0	0	0	0	0	1	0	0	0	0
639	61	0	54	1	1	2	0	1	0	0	0	0	0	1	0	0	0	0
988	4	0	58	2	1	2	1	1	0	0	0	0	0	0	0	0	0	0
991	4	1	50	2	1	2	1	1	0	0	0	0	0	0	0	0	0	0
1010	4	0	50	2	1	2	1	0	0	0	0	0	0	1	0	0	0	0
1041	4	0	35	2	1	3	0	1	0	0	0	0	0	1	0	0	0	0
1294	70	0	50	2	1	2	1	1	0	0	0	0	0	0	0	0	0	0
1295	70	0	54	2	1	2	1	1	0	0	0	0	0	0	0	0	0	0
1299	70	0	60	1	1	2	0	1	0	0	0	0	0	1	0	0	0	0
1322	70	0	43	2	1	2	1	1	0	0	0	0	0	0	0	0	0	0
1495	23	1	54	1	1	2	1	1	0	0	0	0	0	0	0	0	0	0
1508	23	0	46	2	1	2	1	1	0	0	0	0	0	0	0	0	0	0
1513	23	0	50	1	1	2	1	0	0	0	0	0	0	1	0	0	0	0
1525	23	0	58	1	1	2	0	1	0	0	0	0	0	1	0	0	0	0
1546	23	1	56	1	1	2	1	1	0	0	0	0	0	0	0	0	0	0
1578	23	1	50	2	1	2	1	1	0	0	0	0	0	0	0	0	0	0
1584	23	1	46	1	1	2	0	1	0	0	0	0	0	1	0	0	0	0
2753	26	1	58	2	1	2	1	0	0	0	0	0	0	1	0	0	0	0
2762	26	0	53	1	1	2	1	1	0	0	0	0	0	0	0	0	0	0
2770	26	1	50	2	1	2	1	1	0	0	0	0	0	0	0	0	0	0
2773	26	0	47	2	1	2	0	0	0	0	1	0	0	1	0	0	0	0
2808	26	0	54	1	1	2	1	1	0	0	0	0	0	0	0	0	0	0
2815	26	1	47	2	1	2	1	0	0	0	0	0	0	1	0	0	0	0
2821	26	0	50	1	2	2	1	1	0	0	0	0	0	0	0	0	0	0
2834	26	0	48	2	1	1	1	0	0	0	0	0	0	1	0	0	0	0
2837	26	1	56	2	1	2	1	0	0	0	0	0	1	0	0	0	0	0
2841	26	1	47	1	1	2	0	1	0	0	0	0	0	1	0	0	0	0
5520	47	1	48	2	1	2	1	0	0	0	0	1	0	0	0	0	0	0
5532	47	1	50	1	1	2	0	1	0	0	0	0	0	1	0	0	0	0
5539	47	1	50	2	1	2	1	0	0	0	0	0	1	0	0	0	0	0
5553	47	0	36	2	1	2	1	1	0	0	0	0	0	0	0	0	0	0
5556	47	1	52	2	1	2	1	1	0	0	0	0	0	0	0	0	0	0
5557	47	0	31	2	1	2	1	1	0	0	0	0	0	0	0	0	0	0
5560	47	0	30	2	1	2	1	1	0	0	0	0	0	0	0	0	0	0
5561	47	1	45	2	1	2	1	1	0	0	0	0	0	0	0	0	0	0
5577	47	0	45	2	1	2	1	1	0	0	0	0	0	0	0	0	0	0
5578	47	1	58	1	1	2	1	1	0	0	0	0	0	0	0	0	0	0
5892	54	0	44	2	1	2	0	1	0	0	1	0	0	0	0	0	0	0
5906	54	1	51	1	1	2	1	1	0	0	0	0	0	0	0	0	0	0
5908	54	0	58	1	1	2	0	0	0	0	1	0	0	1	0	0	0	0
6574	52	1	45	2	1	2	1	0	0	0	0	0	1	0	0	0	0	0
6581	52	1	59	2	1	2	1	1	0	0	0	0	0	0	0	0	0	0
6584	52	1	42	2	1	2	1	1	0	0	0	0	0	0	0	0	0	0
6626	52	0	56	2	1	2	1	1	0	0	0	0	0	0	0	0	0	0
6632	52	1	59	2	1	1	1	0	0	0	0	1	0	0	0	0	0	0
6657	52	1	58	2	1	2	0	1	0	0	0	0	1	0	0	0	0	0
6661	52	0	58	2	1	2	1	1	0	0	0	0	0	0	0	0	0	0
6873	37	1	42	2	1	2	1	1	0	0	0	0	0	0	0	0	0	0
6874	37	1	55	2	1	1	1	1	0	0	0	0	0	0	0	0	0	0
6875	37	0	39	2	1	2	1	1	0	0	0	0	0	0	0	0	0	0
6879	37	0	50	2	1	2	0	1	0	0	0	0	0	1	0	0	0	0
6894	37	1	53	2	1	2	1	1	0	0	0	0	0	0	0	0	0	0
6895	37	0	51	2	1	2	1	0	0	0	0	0	0	1	0	0	0	0
6900	37	0	49	2	1	2	1	1	0	0	0	0	0	0	0	0	0	0
6903	37	1	56	2	1	2	1	0	0	0	0	0	0	1	0	0	0	0
6904	37	0	53	2	1	2	1	1	0	0	0	0	0	0	0	0	0	0
6905	37	0	55	2	1	2	1	1	0	0	0	0	0	0	0	0	0	0
6906	37	0	59	2	1	2	1	1	0	0	0	0	0	0	0	0	0	0
6918	37	1	48	2	1	2	1	1	0	0	0	0	0	0	0	0	0	0
6945	37	1	56	1	1	2	1	0	0	0	0	0	0	1	0	0	0	0
6955	37	0	57	2	1	2	1	1	0	0	0	0	0	0	0	0	0	0
5430	10	0	55	1	1	2	1	1	0	0	0	0	0	0	0	0	0	0
5440	10	0	47	2	1	2	1	1	0	0	0	0	0	0	0	0	0	0
5442	10	1	57	2	1	2	1	1	0	0	0	0	0	0	0	0	0	0
5446	10	1	53	2	1	2	1	0	0	0	0	0	1	0	0	0	0	0
5449	10	0	54	2	1	2	1	1	0	0	0	0	0	0	0	0	0	0
5454	10	1	52	2	2	1	1	0	0	0	0	0	0	1	0	0	0	0
5468	10	0	52	1	1	2	1	1	0	0	0	0	0	0	0	0	0	0
5472	10	1	58	1	1	2	1	1	0	0	0	0	0	0	0	0	0	0
5473	10	0	48	2	1	2	1	0	0	0	0	0	0	1	0	0	0	0
5474	10	1	45	2	1	2	0	1	0	0	0	0	0	1	0	0	0	0
5478	10	0	48	1	1	2	0	1	0	0	0	0	0	1	0	0	0	0
5480	10	0	46	2	1	2	0	1	0	0	0	0	0	1	0	0	0	0
5484	10	0	53	2	1	1	1	0	0	0	0	0	0	1	0	0	0	0
3343	67	1	53	2	1	1	1	1	0	0	0	0	0	0	0	0	0	0
3379	67	0	50	1	1	2	1	1	0	0	0	0	0	0	0	0	0	0
3389	67	1	55	1	1	2	1	1	0	0	0	0	0	0	0	0	0	0
3395	67	0	45	2	1	2	1	1	0	0	0	0	0	0	0	0	0	0
3396	67	0	41	1	1	2	1	1	0	0	0	0	0	0	0	0	0	0
3405	67	1	50	2	1	2	1	1	0	0	0	0	0	0	0	0	0	0
3406	67	1	55	2	1	2	1	1	0	0	0	0	0	0	0	0	0	0
3411	67	1	55	1	1	2	1	1	0	0	0	0	0	0	0	0	0	0
3414	67	1	50	1	1	2	1	1	0	0	0	0	0	0	0	0	0	0
3422	67	1	52	2	1	2	1	1	0	0	0	0	0	0	0	0	0	0
3423	67	0	55	1	1	2	1	1	0	0	0	0	0	0	0	0	0	0
3439	67	1	45	1	1	2	1	1	0	0	0	0	0	0	0	0	0	0
4578	18	0	60	2	1	2	1	1	0	0	0	0	0	0	0	0	0	0
4605	18	0	55	2	1	1	1	1	0	0	0	0	0	0	0	0	0	0
4607	20	1	43	2	1	2	1	1	0	0	0	0	0	0	0	0	0	0
4614	20	1	38	2	1	2	0	1	0	0	0	0	1	0	0	0	0	0
4618	20	1	55	2	1	2	1	1	0	0	0	0	0	0	0	0	0	0
4639	20	1	52	1	1	2	1	1	0	0	0	0	0	0	0	0	0	0
4645	20	0	42	1	1	1	1	1	0	0	0	0	0	0	0	0	0	0
4646	20	1	50	1	1	2	1	1	0	0	0	0	0	0	0	0	0	0
4649	20	1	40	2	1	2	0	1	0	0	0	0	1	0	0	0	0	0
4654	20	1	57	1	1	2	1	1	0	0	0	0	0	0	0	0	0	0
4659	20	0	58	1	1	2	1	1	0	0	0	0	0	0	0	0	0	0
4674	20	0	46	1	1	2	1	1	0	0	0	0	0	0	0	0	0	0
4685	20	1	45	2	1	2	0	1	0	0	0	0	1	0	0	0	0	0
5119	49	0	47	2	1	2	1	1	0	0	0	0	0	0	0	0	0	0
5121	49	0	51	1	1	2	1	0	0	0	0	0	0	1	0	0	0	0
5127	49	1	55	2	1	2	1	1	0	0	0	0	0	0	0	0	0	0
5129	49	0	45	2	1	2	0	1	0	0	0	0	0	1	0	0	0	0
5137	49	0	45	2	1	2	1	1	0	0	0	0	0	0	0	0	0	0
5143	49	0	51	1	1	2	1	1	0	0	0	0	0	0	0	0	0	0
5144	49	1	50	2	1	2	0	0	0	0	0	1	0	1	0	0	0	0
5146	49	0	52	2	1	3	1	1	0	0	0	0	0	0	0	0	0	0
5147	49	1	44	2	1	2	0	0	0	0	0	0	1	1	0	0	0	0
5161	49	1	50	2	1	2	0	0	0	0	0	0	1	1	0	0	0	0
5166	49	0	30	2	1	2	0	1	0	0	0	0	0	1	0	0	0	0
5175	49	1	45	2	1	2	0	1	0	0	0	0	0	1	0	0	0	0
5178	49	1	40	2	1	3	0	0	0	0	1	0	1	0	0	0	0	0
5183	49	1	56	2	1	2	1	0	0	0	0	0	1	0	0	0	0	0
5184	49	0	46	2	1	3	0	1	0	0	0	0	0	1	0	0	0	0
5187	49	0	39	2	2	2	1	1	0	0	0	0	0	0	0	0	0	0
5188	49	1	56	2	1	2	1	0	0	0	0	0	1	0	0	0	0	0
5192	49	1	53	2	1	3	1	1	0	0	0	0	0	0	0	0	0	0
5193	49	0	49	2	1	3	1	1	0	0	0	0	0	0	0	0	0	0
5194	49	1	40	2	1	2	0	0	0	0	1	0	1	0	0	0	0	0
5200	49	0	46	2	1	2	1	0	0	0	1	0	0	0	0	0	0	0
5202	49	0	56	2	1	2	0	1	0	0	0	0	0	1	0	0	0	0
5214	49	1	58	2	1	2	1	1	0	0	0	0	0	0	0	0	0	0
5997	36	1	54	2	1	2	1	0	0	0	0	0	0	1	0	0	0	0
5998	36	0	39	2	1	2	1	1	0	0	0	0	0	0	0	0	0	0
6015	36	1	47	2	1	2	1	1	0	0	0	0	0	0	0	0	0	0
6034	36	1	59	1	1	2	0	1	0	0	0	0	1	0	0	0	0	0
6046	36	1	43	2	1	2	1	1	0	0	0	0	0	0	0	0	0	0
3036	33	1	57	2	1	#NULL!	1	0	0	1	0	0	0	0	0	0	0	0
3038	33	0	48	2	1	2	1	1	0	0	0	0	0	0	0	0	0	0
3043	33	1	54	2	1	3	1	1	0	0	0	0	0	0	0	0	0	0
3044	33	1	53	2	1	2	1	1	0	0	0	0	0	0	0	0	0	0
3067	33	1	53	2	1	2	1	1	0	0	0	0	0	0	0	0	0	0
3080	33	1	55	1	1	2	1	0	0	1	0	0	0	0	0	0	0	0
3082	33	0	56	2	2	2	1	1	0	0	0	0	0	0	0	0	0	0
3110	33	1	50	1	#NULL!	2	1	1	0	0	0	0	0	0	0	0	0	0
3114	33	0	59	2	1	2	1	1	0	0	0	0	0	0	0	0	0	0
3118	33	0	55	2	1	2	1	1	0	0	0	0	0	0	0	0	0	0
3121	33	1	42	2	1	2	1	1	0	0	0	0	0	0	0	0	0	0
3127	33	0	50	2	1	1	1	1	0	0	0	0	0	0	0	0	0	0
3144	33	1	59	2	2	3	1	1	0	0	0	0	0	0	0	0	0	0
3145	33	1	55	2	1	3	1	1	0	0	0	0	0	0	0	0	0	0
3148	33	0	52	2	1	1	1	1	0	0	0	0	0	0	0	0	0	0
3149	33	1	58	2	1	3	1	1	0	0	0	0	0	0	0	0	0	0
375	7	0	#NULL!	1	2	2	1	1	0	0	0	0	0	0	0	0	0	0
1080	11	0	54	1	1	3	1	1	0	0	0	0	0	0	0	0	0	0
1083	11	0	55	2	1	2	0	1	1	0	0	0	0	0	0	0	0	0
1095	11	1	58	2	1	3	1	1	0	0	0	0	0	0	0	0	0	0
1109	11	1	45	1	1	3	1	1	0	0	0	0	0	0	0	0	0	0
1117	11	1	56	1	1	3	1	1	0	0	0	0	0	0	0	0	0	0
1126	11	1	42	2	1	2	1	1	0	0	0	0	0	0	0	0	0	0
1145	11	0	57	1	1	3	1	1	0	0	0	0	0	0	0	0	0	0
1147	11	1	56	1	1	3	1	1	0	0	0	0	0	0	0	0	0	0
1165	11	1	52	1	1	3	1	1	0	0	0	0	0	0	0	0	0	0
1176	11	0	46	1	2	3	1	1	0	0	0	0	0	0	0	0	0	0
1192	11	1	55	2	1	3	1	1	0	0	0	0	0	0	0	0	0	0
4720	31	1	54	2	1	2	1	1	0	0	0	0	0	0	0	0	0	0
4721	31	1	48	2	1	2	1	1	0	0	0	0	0	0	0	0	0	0
4723	31	0	51	1	2	2	1	1	0	0	0	0	0	0	0	0	0	0
4728	31	1	56	2	1	2	1	1	0	0	0	0	0	0	0	0	0	0
4737	31	0	56	1	1	2	1	1	0	0	0	0	0	0	0	0	0	0
4747	31	0	57	2	1	3	1	1	0	0	0	0	0	0	0	0	0	0
4750	31	1	53	2	1	2	1	1	0	0	0	0	0	0	0	0	0	0
6773	7	0	52	2	1	2	1	1	0	0	0	0	0	0	0	0	0	0
6776	7	1	49	2	1	2	0	0	0	0	0	1	0	1	0	0	0	0
6779	7	0	48	1	2	2	1	1	0	0	0	0	0	0	0	0	0	0
6805	7	1	35	2	1	2	1	1	0	0	0	0	0	0	0	0	0	0
6832	7	1	58	2	1	2	1	0	0	0	0	0	0	1	0	0	0	0
6833	7	0	56	1	1	2	1	0	0	0	0	1	0	0	0	0	0	0
6838	7	0	39	2	1	2	1	1	0	0	0	0	0	0	0	0	0	0
6839	7	1	45	1	2	2	1	1	0	0	0	0	0	0	0	0	0	0
6863	7	1	54	2	1	2	1	1	0	0	0	0	0	0	0	0	0	0
496	34	0	34	2	1	2	1	1	0	0	0	0	0	0	0	0	0	0
501	34	1	59	2	1	2	1	1	0	0	0	0	0	0	0	0	0	0
503	34	1	42	2	1	2	1	1	0	0	0	0	0	0	0	0	0	0
508	34	0	43	1	1	2	1	1	0	0	0	0	0	0	0	0	0	0
510	34	1	46	2	1	2	0	1	0	0	0	0	0	1	0	0	0	0
511	34	0	54	2	1	2	0	1	0	0	0	0	0	1	0	0	0	0
565	34	0	21	1	2	2	0	0	0	0	0	1	0	1	0	0	0	0
574	34	1	54	2	1	2	1	1	0	0	0	0	0	0	0	0	0	0
579	34	1	54	2	1	2	1	1	0	0	0	0	0	0	0	0	0	0
588	34	0	36	2	1	2	1	0	0	0	1	0	0	0	0	0	0	0
3474	62	0	57	1	1	2	1	1	0	0	0	0	0	0	0	0	0	0
3476	62	0	51	2	2	2	1	1	0	0	0	0	0	0	0	0	0	0
3498	62	0	53	1	1	2	1	1	0	0	0	0	0	0	0	0	0	0
3510	62	1	59	1	1	2	1	1	0	0	0	0	0	0	0	0	0	0
3521	62	0	47	1	1	2	1	1	0	0	0	0	0	0	0	0	0	0
3523	62	0	52	1	1	2	1	1	0	0	0	0	0	0	0	0	0	0
4217	13	0	55	2	1	2	1	1	0	0	0	0	0	0	0	0	0	0
4266	13	0	59	2	1	2	1	0	0	0	0	1	0	0	0	0	0	0
4268	13	1	57	2	1	2	1	1	0	0	0	0	0	0	0	0	0	0
4273	13	0	55	2	#NULL!	2	0	1	0	0	0	0	1	0	0	0	0	0
4433	59	0	47	2	1	2	1	1	0	0	0	0	0	0	0	0	0	0
4440	59	1	57	2	1	2	0	1	0	0	0	1	0	0	0	0	0	0
4457	59	1	46	2	1	2	1	0	0	0	0	0	0	1	0	0	0	0
4467	59	0	39	2	1	2	1	1	0	0	0	0	0	0	0	0	0	0
4472	59	0	48	2	1	2	1	0	0	0	0	0	0	1	0	0	0	0
4478	59	0	52	2	1	2	1	1	0	0	0	0	0	0	0	0	0	0
4483	59	0	51	2	1	2	1	0	0	0	0	1	0	0	0	0	0	0
4485	59	0	39	2	2	2	1	0	0	0	0	0	0	1	0	0	0	0
4492	59	0	58	2	1	2	1	0	0	0	0	0	0	1	0	0	0	0
4497	59	0	35	2	1	2	0	1	0	0	0	0	0	1	0	0	0	0
4498	59	0	56	2	1	2	0	0	0	0	0	1	0	1	0	0	0	0
5020	3	1	54	2	1	2	1	1	0	0	0	0	0	0	0	0	0	0
5023	3	0	59	2	1	2	1	1	0	0	0	0	0	0	0	0	0	0
5052	3	1	60	2	1	2	1	0	0	0	0	0	0	1	0	0	0	0
5058	3	1	60	2	1	2	1	1	0	0	0	0	0	0	0	0	0	0
5069	3	1	57	2	1	2	1	0	0	0	0	1	0	0	0	0	0	0
5076	3	1	59	2	1	2	1	1	0	0	0	0	0	0	0	0	0	0
5081	3	1	56	1	1	2	1	0	0	0	0	0	0	1	0	0	0	0
5088	3	0	42	1	1	1	1	1	0	0	0	0	0	0	0	0	0	0
5100	3	0	50	2	1	2	1	0	0	0	0	0	0	1	0	0	0	0
5115	3	1	50	2	1	2	1	0	0	0	0	0	0	1	0	0	0	0
2010	14	1	56	2	1	2	0	1	0	0	0	0	1	0	0	0	0	0
2020	14	1	48	2	1	2	1	1	0	0	0	0	0	0	0	0	0	0
2034	14	0	48	1	1	2	1	1	0	0	0	0	0	0	0	0	0	0
2038	14	1	58	2	1	2	1	1	0	0	0	0	0	0	0	0	0	0
2045	14	0	52	1	2	2	1	1	0	0	0	0	0	0	0	0	0	0
2046	14	0	56	2	1	2	1	1	0	0	0	0	0	0	0	0	0	0
11	64	0	54	#NULL!	1	2	1	1	0	0	0	0	0	0	0	0	0	0
12	64	0	30	#NULL!	1	2	0	0	0	0	1	1	0	0	0	0	0	0
17	64	0	53	#NULL!	1	2	1	1	0	0	0	0	0	0	0	0	0	0
26	64	0	50	#NULL!	1	2	0	1	0	0	0	1	0	0	0	0	0	0
35	64	0	50	#NULL!	2	2	1	1	0	0	0	0	0	0	0	0	0	0
36	64	1	59	#NULL!	1	2	1	1	0	0	0	0	0	0	0	0	0	0
45	64	1	59	#NULL!	1	2	1	1	0	0	0	0	0	0	0	0	0	0
62	64	1	46	#NULL!	2	2	0	1	0	0	0	0	1	0	0	0	0	0
79	64	1	58	#NULL!	1	2	1	1	0	0	0	0	0	0	0	0	0	0
95	64	0	36	#NULL!	1	2	1	0	0	0	0	0	0	1	0	0	0	0
100	64	0	52	#NULL!	1	2	1	0	0	0	0	0	0	1	0	0	0	0
105	64	0	57	#NULL!	1	2	1	0	0	0	0	0	0	1	0	0	0	0
133	69	1	59	#NULL!	1	2	1	1	0	0	0	0	0	0	0	0	0	0
135	69	1	54	#NULL!	1	2	1	1	0	0	0	0	0	0	0	0	0	0
136	69	0	45	#NULL!	1	1	1	1	0	0	0	0	0	0	0	0	0	0
702	30	1	59	2	#NULL!	2	1	1	0	0	0	0	0	0	0	0	0	0
713	30	1	56	2	1	2	1	1	0	0	0	0	0	0	0	0	0	0
717	30	1	50	2	1	2	1	1	0	0	0	0	0	0	0	0	0	0
719	30	1	48	2	1	2	1	1	0	0	0	0	0	0	0	0	0	0
3636	5	0	52	2	1	2	1	1	0	0	0	0	0	0	0	0	0	0
3639	5	1	55	2	1	2	0	0	0	0	0	1	0	1	0	0	0	0
3642	5	0	41	1	2	2	1	1	0	0	0	0	0	0	0	0	0	0
3668	5	1	37	2	1	2	1	1	0	0	0	0	0	0	0	0	0	0
3679	5	0	55	1	1	2	1	1	0	0	0	0	0	0	0	0	0	0
3696	5	1	58	2	1	2	1	0	0	0	0	0	0	1	0	0	0	0
3697	5	0	56	1	1	2	1	0	0	0	0	1	0	0	0	0	0	0
3702	5	0	39	2	1	2	1	1	0	0	0	0	0	0	0	0	0	0
3703	5	1	45	1	2	2	1	1	0	0	0	0	0	0	0	0	0	0
3727	5	1	54	2	1	2	1	1	0	0	0	0	0	0	0	0	0	0
5227	69	1	58	2	1	2	1	1	0	0	0	0	0	0	0	0	0	0
5228	69	1	45	1	1	2	1	1	0	0	0	0	0	0	0	0	0	0
5233	69	0	54	1	1	2	1	1	0	0	0	0	0	0	0	0	0	0
5236	69	1	57	2	1	1	1	1	0	0	0	0	0	0	0	0	0	0
5238	69	0	55	1	2	2	1	1	0	0	0	0	0	0	0	0	0	0
5250	69	0	55	2	1	2	1	1	0	0	0	0	0	0	0	0	0	0
5251	69	0	47	2	1	2	1	1	0	0	0	0	0	0	0	0	0	0
5258	69	1	46	1	1	2	1	1	0	0	0	0	0	0	0	0	0	0
5261	69	1	50	2	1	2	1	1	0	0	0	0	0	0	0	0	0	0
5263	69	1	52	1	1	2	1	1	0	0	0	0	0	0	0	0	0	0
5272	69	1	58	2	1	2	1	1	0	0	0	0	0	0	0	0	0	0
5280	69	1	58	2	1	2	1	1	0	0	0	0	0	0	0	0	0	0
5300	69	0	45	2	1	2	1	1	0	0	0	0	0	0	0	0	0	0
5304	69	1	53	2	1	2	1	1	0	0	0	0	0	0	0	0	0	0
6987	48	0	57	2	1	2	1	1	0	0	0	0	0	0	0	0	0	0
7027	48	1	48	2	2	2	0	1	0	0	0	0	1	0	0	0	0	0
7045	48	1	47	1	1	2	0	1	0	0	0	0	1	0	0	0	0	0
7061	48	0	50	2	1	2	1	0	0	0	0	0	0	1	0	0	0	0
7065	48	0	45	2	1	2	1	0	0	0	0	0	0	1	0	0	0	0
155	17	0	57	#NULL!	1	2	1	0	0	0	0	0	1	0	0	0	0	0
158	17	0	56	#NULL!	1	2	0	1	0	0	0	0	1	0	0	0	0	0
164	17	1	52	#NULL!	1	2	0	1	0	0	0	0	1	0	0	0	0	0
180	17	1	34	#NULL!	2	2	0	1	0	0	0	0	1	0	0	0	0	0
201	17	0	57	#NULL!	1	2	1	1	0	0	0	0	0	0	0	0	0	0
1677	51	1	45	2	1	2	1	1	0	0	0	0	0	0	0	0	0	0
1714	51	1	52	1	1	2	1	1	0	0	0	0	0	0	0	0	0	0
1728	51	1	27	2	1	2	1	0	0	0	0	0	0	1	0	0	0	0
1743	51	1	52	2	1	3	1	0	0	0	0	0	0	1	0	0	0	0
1748	51	1	58	2	1	2	0	1	0	0	0	0	0	1	0	0	0	0
4833	28	1	58	2	1	2	1	1	0	0	0	0	0	0	0	0	0	0
4854	28	0	47	2	1	2	1	1	0	0	0	0	0	0	0	0	0	0
4859	28	0	54	1	1	2	0	1	0	0	0	0	0	1	0	0	0	0
4866	28	0	52	2	1	2	1	1	0	0	0	0	0	0	0	0	0	0
363	50	0	#NULL!	1	1	2	1	0	0	0	0	0	0	1	0	0	0	0
6184	50	1	59	1	1	2	1	1	0	0	0	0	0	0	0	0	0	0
6194	50	1	58	1	1	2	1	0	0	0	0	0	0	1	0	0	0	0
6202	50	1	50	2	1	2	1	0	0	0	0	0	1	0	0	0	0	0
6214	50	1	53	2	1	2	1	1	0	0	0	0	0	0	0	0	0	0
6216	50	0	49	2	#NULL!	2	0	0	0	0	0	0	1	1	0	0	0	0
6223	50	0	59	1	1	2	1	0	0	0	0	0	0	1	0	0	0	0
6224	50	1	48	2	1	2	1	0	0	1	0	0	0	0	0	0	0	0
6225	50	0	58	2	1	2	0	1	0	0	0	0	0	1	0	0	0	0
6230	50	0	32	2	1	2	0	0	0	0	0	1	0	1	0	0	0	0
6242	50	0	59	1	1	2	0	0	0	1	0	0	0	1	0	0	0	0
274	46	0	#NULL!	2	2	2	0	0	0	0	0	0	1	0	0	0	0	0
275	46	0	#NULL!	2	1	2	0	1	0	0	0	0	0	0	0	0	0	0
279	46	0	#NULL!	1	2	1	0	0	0	0	0	0	0	1	0	0	0	0
287	46	0	#NULL!	2	1	2	1	0	0	0	0	0	0	0	0	0	0	0
1589	46	0	43	2	1	2	0	0	0	0	0	1	0	0	0	0	0	0
1590	46	0	40	2	1	2	1	0	0	0	0	0	0	0	0	0	0	0
1592	46	0	55	2	1	2	0	0	0	0	0	1	0	0	0	0	0	0
1593	46	0	43	2	1	2	0	0	0	0	0	1	0	0	0	0	0	0
1604	46	0	40	2	1	2	0	0	0	0	0	0	0	1	0	0	0	0
1605	46	1	51	2	1	2	0	1	0	0	0	0	0	0	0	0	0	0
1612	46	0	43	1	1	2	0	0	0	0	0	0	0	1	0	0	0	0
1618	46	0	38	1	2	2	0	0	0	0	0	0	0	1	0	0	0	0
1620	46	0	48	2	1	2	0	0	0	0	1	0	0	0	0	0	0	0
1636	46	0	46	2	2	2	0	1	0	0	0	0	0	0	0	0	0	0
1637	46	1	49	2	1	2	0	0	0	0	0	0	1	0	0	0	0	0
1641	46	0	43	1	1	2	0	0	0	0	0	0	0	1	0	0	0	0
1658	46	0	50	2	1	2	0	1	0	0	0	0	0	0	0	0	0	0
1659	46	1	58	2	1	2	1	0	0	0	0	0	0	0	0	0	0	0
1664	46	0	58	2	1	2	1	0	0	0	0	0	0	0	0	0	0	0
1670	46	0	50	2	2	2	0	1	0	0	0	0	0	0	0	0	0	0
1671	46	0	35	1	2	2	0	0	0	0	0	0	0	1	0	0	0	0
5313	8	0	52	2	1	2	0	0	0	0	0	0	0	1	0	0	0	0
5322	8	0	55	1	1	2	0	0	1	0	0	0	0	0	0	0	0	0
5328	8	0	23	1	1	2	0	0	0	0	0	1	0	0	0	0	0	0
5332	8	1	47	2	1	3	1	0	0	0	0	0	0	0	0	0	0	0
5340	8	0	35	2	1	2	0	1	0	0	0	0	0	0	0	0	0	0
5341	8	0	53	2	1	2	0	1	0	0	0	0	0	0	0	0	0	0
5346	8	0	59	1	1	2	0	1	0	0	0	0	0	0	0	0	0	0
5348	8	0	59	1	1	2	0	1	0	0	0	0	0	0	0	0	0	0
372	60	1	#NULL!	1	2	2	1	0	0	0	0	0	0	0	0	0	0	0
373	60	1	#NULL!	2	1	2	1	0	0	0	0	0	0	0	0	0	0	0
3913	32	1	53	2	1	2	1	0	0	0	0	0	0	0	0	0	0	0
3914	32	0	44	2	1	2	0	1	0	0	0	0	0	0	0	0	0	0
3915	32	0	56	2	1	2	0	1	0	0	0	0	0	0	0	0	0	0
3920	32	0	30	2	1	2	0	0	0	0	0	0	0	1	0	0	0	0
3929	32	0	55	2	1	3	0	0	0	0	0	0	0	1	0	0	0	0
3932	32	0	55	2	1	2	0	1	0	0	0	0	0	0	0	0	0	0
3937	32	0	25	2	2	2	0	0	0	0	0	1	0	0	0	0	0	0
3944	32	0	45	2	1	2	1	0	0	0	0	0	0	0	0	0	0	0
3945	32	0	59	2	1	1	1	0	0	0	0	0	0	0	0	0	0	0
3947	32	1	59	2	1	2	0	1	0	0	0	0	0	0	0	0	0	0
3948	32	0	40	2	2	2	0	0	0	0	1	0	0	0	0	0	0	0
3952	32	0	59	2	1	2	0	1	0	0	0	0	0	0	0	0	0	0
3961	32	0	50	2	1	2	0	1	0	0	0	0	0	0	0	0	0	0
3964	32	0	39	2	1	2	1	0	0	0	0	0	0	0	0	0	0	0
3969	32	1	58	2	2	2	0	1	0	0	0	0	0	0	0	0	0	0
3973	32	0	41	2	2	2	0	1	0	0	0	0	0	0	0	0	0	0
3974	32	0	49	2	1	2	1	0	0	0	0	0	0	0	0	0	0	0
3992	32	1	50	2	1	3	0	1	0	0	0	0	0	0	0	0	0	0
3993	32	0	47	2	1	2	1	0	0	0	0	0	0	0	0	0	0	0
3994	32	1	56	2	1	2	1	0	0	0	0	0	0	0	0	0	0	0
3995	32	0	41	1	1	2	1	0	0	0	0	0	0	0	0	0	0	0
3996	32	1	57	2	1	2	1	0	0	0	0	0	0	0	0	0	0	0
3997	32	0	54	2	1	2	1	0	0	0	0	0	0	0	0	0	0	0
3998	32	0	36	2	1	2	0	1	0	0	0	0	0	0	0	0	0	0
3999	32	0	45	2	1	2	1	0	0	0	0	0	0	0	0	0	0	0
4001	32	0	45	2	1	2	1	0	0	0	0	0	0	0	0	0	0	0
4004	32	0	54	2	1	2	0	0	0	0	0	0	0	1	0	0	0	0
4006	32	0	38	2	1	2	0	0	0	0	0	0	0	1	0	0	0	0
6377	60	0	33	2	2	2	0	0	0	0	0	0	0	1	0	0	0	0
6379	60	0	43	2	2	2	0	0	0	0	0	0	0	1	0	0	0	0
6380	60	0	32	2	2	2	0	0	0	0	0	0	0	1	0	0	0	0
6381	60	0	34	2	2	2	0	0	0	0	0	0	0	1	0	0	0	0
6382	60	1	57	2	#NULL!	2	0	0	0	0	1	0	0	0	0	0	0	0
6383	60	0	34	2	1	1	0	0	0	0	0	0	0	1	0	0	0	0
6387	60	1	39	2	1	2	0	0	0	0	0	0	0	1	0	0	0	0
6389	60	1	29	2	2	2	0	0	0	0	0	0	0	1	0	0	0	0
6390	60	1	33	2	2	2	0	0	0	0	0	0	0	1	0	0	0	0
6392	60	1	50	2	1	2	0	1	0	0	0	0	0	0	0	0	0	0
6393	60	0	38	2	2	2	0	0	0	0	0	0	0	1	0	0	0	0
6394	60	1	43	2	1	2	0	0	0	0	0	0	0	1	0	0	0	0
6397	60	1	42	2	1	2	0	0	0	0	0	0	0	1	0	0	0	0
6398	60	0	35	2	2	2	0	0	0	0	0	0	0	1	0	0	0	0
6400	60	1	58	2	1	2	0	0	0	0	0	0	0	1	0	0	0	0
6401	60	0	27	2	1	2	0	0	0	0	0	0	0	1	0	0	0	0
6402	60	1	45	2	2	2	0	0	0	0	0	0	0	1	0	0	0	0
6403	60	0	48	2	1	2	0	0	0	0	0	0	0	1	0	0	0	0
6406	60	0	47	2	1	2	0	0	0	0	0	0	0	1	0	0	0	0
6407	60	0	41	2	1	2	1	0	0	0	0	0	0	0	0	0	0	0
6408	60	0	21	2	1	2	0	0	0	0	0	0	0	1	0	0	0	0
6409	60	1	27	2	2	2	0	0	0	0	0	0	0	1	0	0	0	0
6410	60	1	38	2	1	2	0	0	0	0	0	0	0	1	0	0	0	0
6411	60	0	28	2	2	2	0	0	0	0	0	0	0	1	0	0	0	0
6413	60	0	40	2	2	2	0	0	0	0	0	0	0	1	0	0	0	0
6414	60	1	46	2	1	2	0	0	0	0	0	0	0	1	0	0	0	0
6415	60	1	41	2	1	2	0	0	0	0	0	0	0	1	0	0	0	0
6416	60	1	55	2	1	2	1	0	0	0	0	0	0	0	0	0	0	0
6418	60	0	24	2	2	3	0	0	0	0	0	0	0	1	0	0	0	0
6419	60	1	37	1	1	2	0	0	0	0	0	0	0	1	0	0	0	0
6420	60	0	34	2	1	2	0	0	0	0	0	0	0	1	0	0	0	0
6423	60	1	43	2	1	2	0	0	1	0	0	0	0	0	0	0	0	0
6424	60	0	51	1	1	2	0	0	0	0	0	0	0	1	0	0	0	0
6426	60	1	24	2	1	2	0	0	0	0	0	0	0	1	0	0	0	0
6427	60	1	37	2	2	2	0	0	0	0	0	0	0	1	0	0	0	0
6428	60	0	45	2	2	2	1	0	0	0	0	0	0	0	0	0	0	0
6429	60	1	53	2	1	2	1	0	0	0	0	0	0	0	0	0	0	0
6430	60	0	54	2	1	2	0	0	0	0	0	0	0	1	0	0	0	0
6432	60	1	30	2	2	2	0	0	0	0	0	0	0	1	0	0	0	0
6433	60	1	54	2	1	2	0	0	0	0	0	0	0	1	0	0	0	0
6434	60	1	40	2	2	1	0	0	0	0	0	0	0	1	0	0	0	0
6436	60	0	35	2	2	2	0	0	0	0	0	0	0	1	0	0	0	0
6439	60	1	34	2	2	2	0	0	0	0	0	0	0	1	0	0	0	0
6444	60	1	38	2	2	2	0	0	0	0	0	0	0	1	0	0	0	0
6446	60	0	42	2	1	2	0	0	0	0	0	0	0	1	0	0	0	0
6448	60	1	45	2	1	2	0	0	0	0	0	0	0	1	0	0	0	0
6455	60	0	58	2	1	2	0	0	0	0	0	0	0	1	0	0	0	0
6456	60	1	51	2	1	2	0	0	0	0	1	0	0	0	0	0	0	0
6458	60	0	28	2	2	2	0	0	0	0	0	0	0	1	0	0	0	0
6466	60	0	41	2	1	2	1	0	0	0	0	0	0	0	0	0	0	0
6468	60	1	52	2	1	1	1	0	0	0	0	0	0	0	0	0	0	0
6469	60	0	34	2	2	2	0	0	0	0	0	0	0	1	0	0	0	0
6470	60	0	32	2	1	2	0	0	0	0	0	0	0	1	0	0	0	0
6471	60	0	32	2	1	3	0	0	0	0	0	0	0	1	0	0	0	0
6472	60	1	41	2	2	2	0	0	0	0	0	0	0	1	0	0	0	0
855	24	0	25	2	2	2	0	0	0	0	0	0	0	1	0	0	0	0
856	24	1	41	2	1	2	0	0	0	0	0	0	1	0	0	0	0	0
859	24	1	52	2	1	2	0	0	0	0	0	0	0	1	0	0	0	0
861	24	0	52	2	1	1	0	0	0	0	0	1	0	0	0	0	0	0
862	24	0	51	2	1	2	1	0	0	0	0	0	0	0	0	0	0	0
867	24	0	50	2	1	2	1	0	0	0	0	0	0	0	0	0	0	0
868	24	0	27	2	2	2	0	1	0	0	0	0	0	0	0	0	0	0
869	24	1	56	2	1	2	0	0	0	0	0	0	1	0	0	0	0	0
870	24	0	53	2	1	2	0	0	0	0	0	1	0	0	0	0	0	0
876	24	0	46	2	1	2	1	0	0	0	0	0	0	0	0	0	0	0
878	24	0	54	2	1	2	0	1	0	0	0	0	0	0	0	0	0	0
880	24	0	55	1	2	2	0	1	0	0	0	0	0	0	0	0	0	0
892	24	0	50	2	1	1	0	0	0	0	0	0	0	1	0	0	0	0
895	24	0	46	2	1	2	0	1	0	0	0	0	0	0	0	0	0	0
896	24	0	44	2	1	3	0	0	0	0	0	0	0	1	0	0	0	0
904	24	0	52	2	1	2	1	0	0	0	0	0	0	0	0	0	0	0
905	24	0	56	2	1	3	1	0	0	0	0	0	0	0	0	0	0	0
919	24	0	57	2	1	2	1	0	0	0	0	0	0	0	0	0	0	0
924	24	0	51	1	1	2	0	0	0	0	0	0	0	1	0	0	0	0
927	24	0	19	2	1	3	1	0	0	0	0	0	0	0	0	0	0	0
938	24	0	46	2	1	2	1	0	0	0	0	0	0	0	0	0	0	0
942	24	0	49	2	1	2	0	0	0	0	0	0	0	1	0	0	0	0
943	24	0	48	2	1	3	1	0	0	0	0	0	0	0	0	0	0	0
946	24	1	57	1	1	2	1	0	0	0	0	0	0	0	0	0	0	0
952	24	0	53	2	1	2	1	0	0	0	0	0	0	0	0	0	0	0
960	24	0	45	2	1	2	0	1	0	0	0	0	0	0	0	0	0	0
961	24	0	58	2	1	2	1	0	0	0	0	0	0	0	0	0	0	0
962	24	0	42	1	1	2	1	0	0	0	0	0	0	0	0	0	0	0
963	24	0	49	1	2	2	0	1	0	0	0	0	0	0	0	0	0	0
966	24	0	58	1	1	2	0	1	0	0	0	0	0	0	0	0	0	0
968	24	0	58	2	1	2	0	1	0	0	0	0	0	0	0	0	0	0
969	24	0	53	1	1	2	1	0	0	0	0	0	0	0	0	0	0	0
972	24	0	52	2	1	2	1	0	0	0	0	0	0	0	0	0	0	0
973	24	0	47	2	1	2	1	0	0	0	0	0	0	0	0	0	0	0
975	24	0	37	2	1	2	1	0	0	0	0	0	0	0	0	0	0	0
1393	12	1	58	1	1	2	0	0	0	0	0	0	0	1	0	0	0	0
1396	12	0	58	2	1	2	0	0	0	0	0	0	0	1	0	0	0	0
1397	12	1	52	1	1	2	0	1	0	0	0	0	0	0	0	0	0	0
1399	12	1	50	2	1	2	0	0	0	0	0	0	0	1	0	0	0	0
1405	12	0	58	1	1	2	0	0	0	0	0	0	0	1	0	0	0	0
1407	12	0	31	1	2	2	0	0	0	0	0	0	0	1	0	0	0	0
1408	12	1	34	1	1	2	0	0	0	0	0	0	0	1	0	0	0	0
1409	12	0	42	1	1	2	0	0	0	0	0	0	0	1	0	0	0	0
1412	12	1	52	2	1	2	1	0	0	0	0	0	0	0	0	0	0	0
1415	12	0	38	2	2	2	0	0	0	0	0	0	0	1	0	0	0	0
1423	12	0	41	1	2	2	0	1	0	0	0	0	0	0	0	0	0	0
1425	12	1	33	2	1	2	0	0	0	0	0	0	0	1	0	0	0	0
1427	12	1	54	2	1	2	0	0	0	0	0	0	0	1	0	0	0	0
1430	12	1	44	2	1	1	0	0	0	0	0	0	0	1	0	0	0	0
1431	12	0	44	1	1	2	0	1	0	0	0	0	0	0	0	0	0	0
1437	12	1	43	2	1	2	0	0	0	0	0	0	0	1	0	0	0	0
1440	12	0	56	2	2	2	0	1	0	0	0	0	0	0	0	0	0	0
1443	12	0	24	1	2	2	0	0	0	0	0	0	0	1	0	0	0	0
1445	12	0	32	2	2	2	0	0	0	0	0	0	0	1	0	0	0	0
1448	12	0	35	1	2	2	1	0	0	0	0	0	0	0	0	0	0	0
1449	12	1	43	2	1	2	0	0	0	0	1	0	0	0	0	0	0	0
1450	12	0	21	2	2	2	0	0	0	0	0	0	0	1	0	0	0	0
1451	12	1	36	1	1	2	0	1	0	0	0	0	0	0	0	0	0	0
1452	12	0	36	2	1	2	0	0	0	0	0	0	0	1	0	0	0	0
1455	12	0	42	1	1	2	0	0	0	0	1	0	0	0	0	0	0	0
1456	12	0	40	2	2	2	0	1	0	0	0	0	0	0	0	0	0	0
1460	12	0	39	2	2	2	0	0	0	0	0	0	0	1	0	0	0	0
1462	12	0	42	2	1	2	0	0	0	0	0	0	0	1	0	0	0	0
1465	12	1	32	1	2	2	0	0	0	0	0	0	0	1	0	0	0	0
1467	12	0	37	1	1	2	0	1	0	0	0	0	0	0	0	0	0	0
1468	12	1	30	2	2	2	0	0	0	0	0	0	0	1	0	0	0	0
1471	12	1	50	2	1	3	0	0	0	0	0	0	0	1	0	0	0	0
1472	12	1	50	2	1	1	0	0	0	0	0	0	0	1	0	0	0	0
1475	12	1	40	1	1	3	0	0	0	0	1	0	0	0	0	0	0	0
1476	12	0	51	2	1	2	0	1	0	0	0	0	0	0	0	0	0	0
1477	12	0	27	1	2	2	0	0	0	0	0	0	0	1	0	0	0	0
1479	12	0	29	1	2	2	0	0	0	0	0	0	0	1	0	0	0	0
1481	12	1	48	2	1	2	0	0	0	0	0	0	0	1	0	0	0	0
1482	12	1	38	2	2	2	0	0	0	0	0	0	0	1	0	0	0	0
1483	12	0	39	2	1	2	0	0	0	0	1	0	0	0	0	0	0	0
1484	12	1	43	1	1	2	0	0	0	0	0	0	0	1	0	0	0	0
1486	12	1	41	2	1	2	0	0	0	0	0	0	1	0	0	0	0	0
1487	12	1	48	2	1	2	0	0	0	0	0	0	0	1	0	0	0	0
3734	6	0	47	2	1	2	0	1	0	0	0	0	0	0	0	0	0	0
3737	6	1	49	2	1	2	0	0	0	0	0	0	1	0	0	0	0	0
3739	6	0	50	2	1	2	1	0	0	0	0	0	0	0	0	0	0	0
3744	6	1	49	1	1	2	0	0	0	0	0	0	1	0	0	0	0	0
3746	6	1	55	1	1	2	0	0	0	0	0	0	1	0	0	0	0	0
3749	6	0	39	2	1	2	0	0	0	0	0	1	0	0	0	0	0	0
3750	6	0	44	2	1	2	1	0	0	0	0	0	0	0	0	0	0	0
3751	6	0	44	1	1	2	0	0	0	0	0	0	0	1	0	0	0	0
3752	6	1	58	2	1	2	0	0	0	0	0	0	0	1	0	0	0	0
3753	6	0	45	2	1	2	1	0	0	0	0	0	0	0	0	0	0	0
3754	6	0	40	2	1	2	0	0	0	0	0	0	0	1	0	0	0	0
3757	6	1	49	2	1	2	0	0	0	0	0	0	0	1	0	0	0	0
3758	6	0	45	2	1	2	0	0	0	0	0	0	0	1	0	0	0	0
3760	6	0	51	1	1	2	1	0	0	0	0	0	0	0	0	0	0	0
3762	6	0	43	1	2	2	1	0	0	0	0	0	0	0	0	0	0	0
3764	6	1	53	2	1	2	0	0	0	0	0	0	1	0	0	0	0	0
3765	6	0	36	1	2	2	0	0	0	0	0	0	0	1	0	0	0	0
3767	6	1	58	2	1	2	0	0	0	0	0	0	1	0	0	0	0	0
3768	6	0	55	2	1	2	1	0	0	0	0	0	0	0	0	0	0	0
3772	6	0	40	2	1	2	0	0	0	0	1	0	0	0	0	0	0	0
3780	6	1	24	2	2	2	0	0	0	0	0	0	0	1	0	0	0	0
3784	6	0	50	2	1	1	1	0	0	0	0	0	0	0	0	0	0	0
3786	6	0	55	2	1	2	0	1	0	0	0	0	0	0	0	0	0	0
3795	6	1	52	2	1	2	0	0	0	0	0	0	0	1	0	0	0	0
3796	6	0	40	1	1	2	0	0	0	0	0	0	0	1	0	0	0	0
3798	6	1	49	2	1	2	0	0	0	0	1	0	0	0	0	0	0	0
3799	6	0	40	2	1	2	0	1	0	0	0	0	0	0	0	0	0	0
3802	6	1	49	2	1	1	0	1	0	0	0	0	0	0	0	0	0	0
3804	6	0	53	2	1	2	0	0	0	0	0	0	0	1	0	0	0	0
3811	6	0	21	2	2	3	0	0	0	0	1	0	0	0	0	0	0	0
3812	6	1	48	2	1	2	0	1	0	0	0	0	0	0	0	0	0	0
3813	6	0	43	1	1	2	0	1	0	0	0	0	0	0	0	0	0	0
3814	6	1	48	1	2	2	0	1	0	0	0	0	0	0	0	0	0	0
3815	6	1	32	1	1	2	0	1	0	0	0	0	0	0	0	0	0	0
234	9	0	#NULL!	1	1	2	0	1	0	0	0	0	0	0	0	0	0	0
235	9	0	#NULL!	2	2	2	0	1	0	0	0	0	0	0	0	0	0	0
237	9	1	#NULL!	2	1	1	0	0	0	0	0	1	0	0	0	0	0	0
349	25	1	#NULL!	2	2	2	0	0	0	0	0	0	1	0	0	0	0	0
353	25	0	#NULL!	2	2	2	1	0	0	0	0	0	0	0	0	0	0	0
357	25	1	#NULL!	2	#NULL!	2	0	0	0	0	0	0	0	1	0	0	0	0
380	9	0	39	1	1	2	0	0	0	0	0	0	0	1	0	0	0	0
383	9	1	48	2	1	2	0	1	0	0	0	0	0	0	0	0	0	0
386	9	0	36	2	2	2	0	0	0	0	0	1	0	0	0	0	0	0
388	9	0	38	2	1	2	0	0	0	0	0	0	0	1	0	0	0	0
394	9	0	40	1	1	2	0	0	0	0	0	0	0	1	0	0	0	0
395	9	0	35	1	1	2	0	0	0	0	0	0	0	1	0	0	0	0
396	9	0	40	1	2	2	0	0	0	0	0	0	0	1	0	0	0	0
399	9	0	31	2	1	2	1	0	0	0	0	0	0	0	0	0	0	0
403	9	1	27	2	2	1	1	0	0	0	0	0	0	0	0	0	0	0
405	9	0	31	2	1	1	0	1	0	0	0	0	0	0	0	0	0	0
406	9	0	20	2	1	2	1	0	0	0	0	0	0	0	0	0	0	0
409	9	0	21	2	1	2	0	1	0	0	0	0	0	0	0	0	0	0
411	9	1	23	2	1	2	1	0	0	0	0	0	0	0	0	0	0	0
417	9	0	37	1	1	2	0	1	0	0	0	0	0	0	0	0	0	0
418	9	0	45	2	1	2	0	1	0	0	0	0	0	0	0	0	0	0
420	9	1	24	2	1	2	0	0	1	0	0	0	0	0	0	0	0	0
421	9	0	25	2	2	2	0	0	0	0	1	0	0	0	0	0	0	0
422	9	1	30	2	1	2	0	1	0	0	0	0	0	0	0	0	0	0
423	9	0	44	2	2	2	0	0	0	0	1	0	0	0	0	0	0	0
425	9	0	45	2	2	2	0	1	0	0	0	0	0	0	0	0	0	0
427	9	0	37	2	1	2	0	0	0	0	0	1	0	0	0	0	0	0
428	9	0	48	2	1	2	0	0	0	0	0	1	0	0	0	0	0	0
429	9	0	43	2	1	2	1	0	0	0	0	0	0	0	0	0	0	0
430	9	0	42	1	1	2	1	0	0	0	0	0	0	0	0	0	0	0
432	9	0	44	1	1	2	0	1	0	0	0	0	0	0	0	0	0	0
436	9	0	54	2	1	2	0	1	0	0	0	0	0	0	0	0	0	0
437	9	0	32	1	1	2	0	1	0	0	0	0	0	0	0	0	0	0
438	9	0	38	1	2	2	1	0	0	0	0	0	0	0	0	0	0	0
439	9	0	55	2	2	2	0	1	0	0	0	0	0	0	0	0	0	0
440	9	0	53	1	1	2	0	1	0	0	0	0	0	0	0	0	0	0
441	9	0	43	2	1	2	0	1	0	0	0	0	0	0	0	0	0	0
445	9	0	45	2	1	2	1	0	0	0	0	0	0	0	0	0	0	0
450	9	0	54	1	1	2	1	0	0	0	0	0	0	0	0	0	0	0
456	9	0	35	2	1	2	0	1	0	0	0	0	0	0	0	0	0	0
460	9	0	34	2	1	2	0	1	0	0	0	0	0	0	0	0	0	0
464	9	0	32	2	1	2	1	0	0	0	0	0	0	0	0	0	0	0
469	9	1	25	2	1	1	0	1	0	0	0	0	0	0	0	0	0	0
471	9	0	34	1	1	2	1	0	0	0	0	0	0	0	0	0	0	0
473	9	0	40	2	1	2	1	0	0	0	0	0	0	0	0	0	0	0
478	9	1	57	2	2	2	1	0	0	0	0	0	0	0	0	0	0	0
487	9	0	54	1	1	2	1	0	0	0	0	0	0	0	0	0	0	0
491	9	0	47	2	1	2	0	1	0	0	0	0	0	0	0	0	0	0
5599	25	0	35	2	2	2	0	0	0	0	0	0	0	1	0	0	0	0
5600	25	1	52	1	1	2	0	0	0	1	0	0	0	0	0	0	0	0
5601	25	0	46	2	2	2	0	0	0	0	0	0	0	1	0	0	0	0
5605	25	0	53	2	1	2	0	0	0	0	1	0	0	0	0	0	0	0
5609	25	1	40	2	1	2	0	0	0	0	0	0	0	1	0	0	0	0
5611	25	1	35	1	1	2	0	0	0	0	0	0	0	1	0	0	0	0
5612	25	0	49	1	1	2	0	0	0	0	0	0	0	1	0	0	0	0
5613	25	1	32	2	#NULL!	2	0	0	0	0	0	0	0	1	0	0	0	0
5615	25	1	34	2	1	2	0	0	0	0	0	0	1	0	0	0	0	0
5616	25	0	48	1	1	2	1	0	0	0	0	0	0	0	0	0	0	0
5620	25	1	30	2	2	2	0	0	0	0	0	0	0	1	0	0	0	0
5621	25	0	28	1	2	2	0	0	0	0	0	0	0	1	0	0	0	0
5632	25	0	36	2	2	2	0	0	0	0	0	0	0	1	0	0	0	0
5637	25	0	42	1	1	2	1	0	0	0	0	0	0	0	0	0	0	0
5642	25	1	38	2	1	2	0	0	0	0	0	1	0	0	0	0	0	0
5644	25	0	52	1	1	2	0	0	0	0	0	1	0	0	0	0	0	0
5645	25	0	52	1	1	2	0	1	0	0	0	0	0	0	0	0	0	0
5646	25	0	49	2	2	2	1	0	0	0	0	0	0	0	0	0	0	0
5647	25	0	47	1	1	2	0	1	0	0	0	0	0	0	0	0	0	0
5649	25	1	38	1	1	2	0	0	0	0	0	0	1	0	0	0	0	0
5650	25	0	42	2	1	2	0	0	0	0	0	1	0	0	0	0	0	0
5651	25	0	43	2	2	2	0	0	0	0	0	0	0	1	0	0	0	0
5654	25	1	38	2	2	2	0	0	0	0	0	0	0	1	0	0	0	0
5655	25	0	42	1	1	2	0	0	0	0	0	0	1	0	0	0	0	0
5657	25	1	47	1	2	2	0	0	0	0	0	0	0	1	0	0	0	0
5658	25	1	38	2	2	2	0	0	0	0	0	0	0	1	0	0	0	0
5659	25	0	40	1	1	2	1	0	0	0	0	0	0	0	0	0	0	0
5661	25	0	39	2	2	2	1	0	0	0	0	0	0	0	0	0	0	0
5667	25	1	45	1	1	2	1	0	0	0	0	0	0	0	0	0	0	0
5668	25	0	44	2	1	2	0	0	0	0	0	0	1	0	0	0	0	0
5669	25	0	41	2	1	2	0	0	0	0	1	0	0	0	0	0	0	0
5671	25	1	38	2	1	2	0	0	0	0	0	0	0	1	0	0	0	0
5672	25	0	49	2	1	2	0	1	0	0	0	0	0	0	0	0	0	0
5673	25	0	30	2	#NULL!	2	0	0	0	0	0	0	0	1	0	0	0	0
5675	25	1	44	2	2	2	0	0	0	0	0	0	0	1	0	0	0	0
5677	25	0	47	1	1	2	1	0	0	0	0	0	0	0	0	0	0	0
5678	25	0	35	2	2	2	0	0	0	0	0	0	0	1	0	0	0	0
5682	25	0	24	1	#NULL!	2	0	0	0	0	1	0	0	0	0	0	0	0
5684	25	0	38	2	1	2	0	0	0	0	0	1	0	0	0	0	0	0
5685	25	1	46	2	1	2	0	0	0	0	0	0	1	0	0	0	0	0
5686	25	0	23	1	2	2	0	0	0	0	0	0	0	1	0	0	0	0
3158	40	0	56	1	1	2	0	0	0	0	0	0	1	0	0	0	0	0
3252	40	0	58	2	1	2	0	0	0	0	0	0	1	0	0	0	0	0
2073	56	0	57	2	1	1	0	1	0	0	0	0	0	0	0	0	0	0
2074	56	0	56	1	1	2	0	0	0	0	0	0	0	1	0	0	0	0
2082	56	0	35	2	1	2	0	0	0	0	0	0	0	1	0	0	0	0
2084	56	0	58	2	1	2	1	0	0	0	0	0	0	0	0	0	0	0
2085	56	0	39	2	1	2	0	1	0	0	0	0	0	0	0	0	0	0
2090	56	0	26	2	1	2	0	0	0	0	0	0	0	1	0	0	0	0
2092	56	0	58	2	1	2	0	0	0	0	0	0	0	1	0	0	0	0
2094	56	0	56	2	1	2	0	0	0	0	0	0	1	0	0	0	0	0
2097	56	0	56	2	1	2	0	1	0	0	0	0	0	0	0	0	0	0
2099	56	0	32	2	1	2	0	0	0	0	0	0	0	1	0	0	0	0
2100	56	0	49	2	1	1	0	0	0	0	0	0	0	1	0	0	0	0
2102	56	0	42	2	1	2	0	0	0	0	0	0	0	1	0	0	0	0
2103	56	0	53	2	1	2	0	0	0	0	0	0	0	1	0	0	0	0
2106	56	0	53	2	1	2	1	0	0	0	0	0	0	0	0	0	0	0
2112	56	0	42	2	2	2	0	0	0	0	0	0	0	1	0	0	0	0
2113	56	0	57	2	1	2	1	0	0	0	0	0	0	0	0	0	0	0
2115	56	0	52	2	1	2	1	0	0	0	0	0	0	0	0	0	0	0
2120	56	0	31	2	1	2	0	0	0	0	0	0	0	1	0	0	0	0
2125	56	0	51	2	1	2	0	0	0	0	0	0	0	1	0	0	0	0
2127	56	0	48	2	1	2	0	0	0	0	0	0	0	1	0	0	0	0
2128	56	0	50	2	1	2	0	0	0	0	0	0	1	0	0	0	0	0
2132	56	0	26	1	1	2	0	0	0	0	0	0	0	1	0	0	0	0
2134	56	0	26	2	1	2	0	0	0	0	0	0	0	1	0	0	0	0
2136	56	0	41	2	1	2	0	0	0	0	0	0	0	1	0	0	0	0
2137	56	0	45	2	1	1	0	0	0	0	0	0	0	1	0	0	0	0
2138	56	0	55	2	1	2	0	0	0	0	0	0	0	1	0	0	0	0
2139	56	0	32	2	1	2	0	0	0	0	0	0	0	1	0	0	0	0
2142	56	0	55	2	1	2	0	0	0	0	0	0	0	1	0	0	0	0
2144	56	0	51	2	1	2	0	0	0	0	0	0	1	0	0	0	0	0
2148	56	0	56	1	1	2	0	1	0	0	0	0	0	0	0	0	0	0
2149	56	0	50	2	1	2	0	0	0	0	0	0	0	1	0	0	0	0
2150	56	0	20	2	2	2	0	0	0	0	0	0	0	1	0	0	0	0
2151	56	0	25	1	2	2	0	0	0	0	0	0	0	1	0	0	0	0
2152	56	0	58	2	1	2	1	0	0	0	0	0	0	0	0	0	0	0
2156	56	0	58	2	1	2	0	0	0	0	0	0	0	1	0	0	0	0
2157	56	1	38	1	1	2	0	0	0	0	0	0	0	1	0	0	0	0
2158	56	0	51	1	#NULL!	2	0	0	0	0	0	0	0	1	0	0	0	0
2160	56	0	38	2	2	2	0	0	0	0	1	0	0	0	0	0	0	0
2164	56	0	36	2	2	2	0	0	0	0	0	0	0	1	0	0	0	0
2165	56	0	59	2	1	2	1	0	0	0	0	0	0	0	0	0	0	0
2168	56	0	38	2	1	2	0	0	0	0	0	0	0	1	0	0	0	0
2169	56	0	37	2	2	2	0	0	0	0	0	0	0	1	0	0	0	0
2171	56	0	25	2	1	2	0	0	0	0	0	0	0	1	0	0	0	0
3254	44	0	35	1	#NULL!	2	0	1	0	0	0	0	0	0	0	0	0	0
3257	44	1	52	2	1	2	0	1	0	0	0	0	0	0	0	0	0	0
3261	44	0	48	2	1	2	1	0	0	0	0	0	0	0	0	0	0	0
3267	44	0	40	2	2	2	0	0	0	0	0	0	0	1	0	0	0	0
3268	44	0	36	1	1	2	0	1	0	0	0	0	0	0	0	0	0	0
3275	44	0	40	2	2	2	1	0	0	0	0	0	0	0	0	0	0	0
3294	44	1	49	2	1	2	0	0	0	0	0	0	0	1	0	0	0	0
3296	44	0	36	2	1	2	0	1	0	0	0	0	0	0	0	0	0	0
3301	44	1	32	1	1	2	1	0	0	0	0	0	0	0	0	0	0	0
3313	44	0	55	1	1	2	0	0	0	0	0	1	0	0	0	0	0	0
3314	44	0	59	2	1	2	0	0	0	0	1	0	0	0	0	0	0	0
3316	44	0	34	2	1	2	0	0	0	0	0	0	0	1	0	0	0	0
3320	44	0	41	1	1	2	1	0	0	0	0	0	0	0	0	0	0	0
3325	44	0	28	2	2	2	0	0	0	0	0	0	0	1	0	0	0	0
3326	44	0	24	2	2	2	0	0	0	0	0	0	0	1	0	0	0	0
3333	44	0	59	1	1	2	0	0	0	0	0	1	0	0	0	0	0	0
3339	44	0	34	2	2	2	1	0	0	0	0	0	0	0	0	0	0	0
3341	44	1	47	2	2	2	0	0	0	0	0	1	0	0	0	0	0	0
6103	68	0	46	2	1	2	1	0	0	0	0	0	0	0	0	0	0	0
6108	68	1	55	2	1	2	0	1	0	0	0	0	0	0	0	0	0	0
6109	68	1	55	2	1	2	0	0	0	0	0	0	1	0	0	0	0	0
6112	68	0	56	2	1	2	1	0	0	0	0	0	0	0	0	0	0	0
6115	68	0	58	2	1	2	1	0	0	0	0	0	0	0	0	0	0	0
6118	68	1	59	2	1	2	0	0	0	0	0	0	1	0	0	0	0	0
6121	68	0	55	1	1	2	0	1	0	0	0	0	0	0	0	0	0	0
6122	68	0	43	2	1	2	0	1	0	0	0	0	0	0	0	0	0	0
6127	68	0	57	2	1	2	0	1	0	0	0	0	0	0	0	0	0	0
6129	68	0	35	2	1	2	0	1	0	0	0	0	0	0	0	0	0	0
6137	68	1	52	2	1	2	0	0	0	0	0	0	1	0	0	0	0	0
6152	68	1	52	2	1	2	0	1	0	0	0	0	0	0	0	0	0	0
6154	68	0	45	2	1	2	0	1	0	0	0	0	0	0	0	0	0	0
6156	68	0	38	1	2	2	0	1	0	0	0	0	0	0	0	0	0	0
6172	68	0	51	2	1	2	0	0	0	0	0	0	0	1	0	0	0	0
115	22	0	35	#NULL!	1	2	0	0	0	0	1	0	0	0	0	0	0	0
116	22	1	25	#NULL!	2	2	0	0	0	0	0	0	0	1	0	0	0	0
297	39	0	#NULL!	1	1	2	0	1	0	0	0	0	0	0	0	0	0	0
298	39	0	#NULL!	1	1	2	0	1	0	0	0	0	0	0	0	0	0	0
299	39	0	#NULL!	1	1	3	0	0	0	0	0	0	0	1	0	0	0	0
300	39	0	#NULL!	2	1	2	0	1	0	0	0	0	0	0	0	0	0	0
302	39	1	#NULL!	1	1	2	0	0	0	0	0	0	0	1	0	0	0	0
303	39	0	#NULL!	2	1	2	0	0	0	0	0	0	0	1	0	0	0	0
305	39	1	#NULL!	2	#NULL!	2	1	0	0	0	0	0	0	0	0	0	0	0
310	39	0	#NULL!	2	1	2	0	1	0	0	0	0	0	0	0	0	0	0
2382	43	0	49	2	1	3	1	0	0	0	0	0	0	0	0	0	0	0
2389	43	0	49	2	1	3	1	0	0	0	0	0	0	0	0	0	0	0
2390	43	1	44	2	1	3	1	0	0	0	0	0	0	0	0	0	0	0
2393	43	0	47	2	1	3	1	0	0	0	0	0	0	0	0	0	0	0
2400	43	0	34	1	1	2	1	0	0	0	0	0	0	0	0	0	0	0
2402	43	0	43	1	1	3	1	0	0	0	0	0	0	0	0	0	0	0
2413	43	0	42	2	1	3	1	0	0	0	0	0	0	0	0	0	0	0
2423	43	1	41	2	1	2	1	0	0	0	0	0	0	0	0	0	0	0
2669	39	0	39	2	1	2	0	1	0	0	0	0	0	0	0	0	0	0
2670	39	1	55	2	1	2	0	1	0	0	0	0	0	0	0	0	0	0
2672	39	1	50	2	1	2	0	1	0	0	0	0	0	0	0	0	0	0
2675	39	1	46	2	1	2	0	0	0	0	0	0	0	1	0	0	0	0
2680	39	0	58	1	1	2	0	0	0	0	0	1	0	0	0	0	0	0
2682	39	1	59	1	1	3	1	0	0	0	0	0	0	0	0	0	0	0
2684	39	1	48	2	2	2	0	0	0	0	0	1	0	0	0	0	0	0
2685	39	1	54	2	1	2	0	0	0	0	0	0	0	1	0	0	0	0
2686	39	1	33	2	1	2	0	0	0	0	0	1	0	0	0	0	0	0
2689	39	1	50	2	1	2	0	0	0	0	0	0	0	1	0	0	0	0
2690	39	1	53	2	1	2	0	0	0	0	0	1	0	0	0	0	0	0
2695	39	0	29	2	1	2	0	0	0	0	0	1	0	0	0	0	0	0
2696	39	0	56	1	1	2	0	0	0	0	0	0	0	1	0	0	0	0
2697	39	0	40	2	1	2	1	0	0	0	0	0	0	0	0	0	0	0
2698	39	1	39	2	1	2	0	0	0	0	0	0	0	1	0	0	0	0
2700	39	0	54	2	1	2	0	1	0	0	0	0	0	0	0	0	0	0
2707	39	0	45	2	1	2	0	1	0	0	0	0	0	0	0	0	0	0
2709	39	1	44	1	1	2	0	0	0	0	0	0	0	1	0	0	0	0
2711	39	1	40	2	#NULL!	#NULL!	0	0	0	0	0	0	0	1	0	0	0	0
2712	39	0	48	1	2	2	0	0	0	0	0	1	0	0	0	0	0	0
2717	39	0	55	2	1	2	1	0	0	0	0	0	0	0	0	0	0	0
2718	39	0	45	2	1	3	1	0	0	0	0	0	0	0	0	0	0	0
2720	39	0	40	1	1	2	1	0	0	0	0	0	0	0	0	0	0	0
2722	39	0	56	2	1	2	1	0	0	0	0	0	0	0	0	0	0	0
2723	39	0	53	1	1	2	0	0	0	0	0	1	0	0	0	0	0	0
2728	39	0	35	1	1	2	1	0	0	0	0	0	0	0	0	0	0	0
2729	39	1	55	2	1	3	1	0	0	0	0	0	0	0	0	0	0	0
2730	39	1	42	1	2	2	0	0	0	0	0	0	0	1	0	0	0	0
2732	39	0	34	1	1	2	0	0	0	0	0	0	0	1	0	0	0	0
2734	39	0	56	2	1	2	1	0	0	0	0	0	0	0	0	0	0	0
2738	39	0	42	2	1	2	1	0	0	0	0	0	0	0	0	0	0	0
2741	39	0	48	1	2	2	1	0	0	0	0	0	0	0	0	0	0	0
2743	39	1	58	1	2	2	1	0	0	0	0	0	0	0	0	0	0	0
2751	39	0	39	1	2	2	1	0	0	0	0	0	0	0	0	0	0	0
2948	22	0	55	1	1	2	0	0	0	0	0	0	0	1	0	0	0	0
2950	22	0	40	1	1	2	0	0	0	0	0	0	0	1	0	0	0	0
2952	22	0	46	1	1	2	0	0	0	0	0	0	0	1	0	0	0	0
2955	22	0	38	1	1	#NULL!	0	0	0	0	1	0	0	0	0	0	0	0
2956	22	0	45	2	1	2	0	0	0	0	0	0	0	1	0	0	0	0
2957	22	0	39	2	1	2	0	0	0	0	1	0	0	0	0	0	0	0
2958	22	0	34	2	1	2	0	1	0	0	0	0	0	0	0	0	0	0
2959	22	0	38	2	1	2	0	1	0	0	0	0	0	0	0	0	0	0
2960	22	0	29	1	1	2	0	0	0	0	0	0	0	1	0	0	0	0
2962	22	0	36	1	1	2	0	0	0	0	1	0	0	0	0	0	0	0
2963	22	0	45	1	1	2	0	0	0	0	1	0	0	0	0	0	0	0
2964	22	0	29	1	1	#NULL!	0	0	0	0	0	0	0	1	0	0	0	0
2966	22	0	41	1	1	2	0	1	0	0	0	0	0	0	0	0	0	0
2967	22	0	57	2	1	2	0	1	0	0	0	0	0	0	0	0	0	0
2968	22	0	42	2	1	2	0	0	0	0	1	0	0	0	0	0	0	0
2969	22	0	28	2	1	2	0	0	0	0	0	0	0	1	0	0	0	0
2970	22	0	35	2	1	2	0	0	0	0	0	0	0	1	0	0	0	0
2971	22	0	40	2	1	2	1	0	0	0	0	0	0	0	0	0	0	0
2973	22	0	22	2	2	2	0	0	0	0	1	0	0	0	0	0	0	0
2974	22	0	30	2	1	2	0	0	0	0	0	0	0	1	0	0	0	0
2975	22	0	30	2	1	2	0	0	0	0	0	0	0	1	0	0	0	0
2976	22	0	25	2	2	2	0	0	0	0	0	0	0	1	0	0	0	0
2979	22	0	47	1	2	2	0	1	0	0	0	0	0	0	0	0	0	0
2986	22	0	46	2	1	2	1	0	0	0	0	0	0	0	0	0	0	0
2988	22	0	41	2	1	2	0	1	0	0	0	0	0	0	0	0	0	0
2989	22	0	38	2	1	2	0	0	0	0	0	0	0	1	0	0	0	0
2991	22	0	41	1	1	2	0	0	0	0	0	0	0	1	0	0	0	0
2992	22	1	41	2	1	2	1	0	0	0	0	0	0	0	0	0	0	0
2993	22	0	32	1	1	2	0	0	0	0	1	0	0	0	0	0	0	0
2994	22	0	56	2	1	2	0	1	0	0	0	0	0	0	0	0	0	0
2997	22	0	37	2	2	2	0	0	0	0	0	0	0	1	0	0	0	0
2998	22	0	42	2	1	2	0	0	0	0	1	0	0	0	0	0	0	0
2999	22	1	39	2	1	2	0	0	0	0	1	0	0	0	0	0	0	0
3000	22	0	44	2	1	2	0	0	0	0	0	0	0	1	0	0	0	0
3001	22	0	24	2	2	2	0	0	0	0	0	0	0	1	0	0	0	0
3002	22	0	25	2	1	2	0	0	0	0	0	0	0	1	0	0	0	0
3003	22	0	36	2	1	2	0	0	0	0	0	0	0	1	0	0	0	0
3004	22	0	24	1	1	2	0	0	0	0	0	0	0	1	0	0	0	0
3005	22	0	48	1	1	2	0	1	0	0	0	0	0	0	0	0	0	0
3006	22	0	39	1	1	2	0	1	0	0	0	0	0	0	0	0	0	0
[truncated: 5,166 more rows]
